# Supplementary material for: Peptidoglycan in obligate intracellular bacteria
Source: Mol Microbiol. 2017 Dec 12;107(2):142–63. doi: 10.1111/mmi.13880 (PMC5814848; doi:10.1111/mmi.13880)
Supplement: Supplementary file 1 — Supporting Table [file MMI-107-142-s001.xls]

## Sheet: PhyloProfiles
	Alr_K01775	AmiA,B,C_K01448	amiD_K11066	AmpC_K01467	AmpD_K03806	ampG_K08218	AmpH_K18988	anmK_K09001	bacA_uppP_K06153	dacA-C-D-F_K07258	DacB_K07259	DapA_K01714	DapB_K00215	DapC_K14267	DapD_K00674	DapE_K01439	DapF_K01778	AspC_CT_390_AT4G33680_K10206	Ddl_K01921	FtsA_K03590	FtsB_K05589	FtsE_K09812	ftsI_K03587	FtsK_K03466	FtsL_divIC_K03586	FtsN_K03591	FtsP_K04753	FtsQ_K03589	FtsW_K03588	FtsX_K09811	FtsZ_K03531	glmM_K03431	glmS_K00820	glmU_K04042	glmU_K11528	GlnA_K01915	GlyA_K00600	LdcA_K01297	LdtA_K16291	LitE_K19224	LpoB_K07337	Lpp_K06078	LpxA_K00677	LpxM_K02560	LysC_K00928	mecA_K02545	MepA_K07261	MepH_K19303	MepM_K19304
Escherichia coli K-12 MG1655_eco	b1190,b4053	b2435,b4169,b2817	b0867	b4150	b0110	b0433	b0376	b1640	b3057	b0839,b2010,b0632	b3182	b2478,b0268,b4298	b0031		b0166	b2472	b3809		b0381,b0092	b0094	b2748	b3463	b0084	b0890	b0083	b3933	b3017	b0093	b0089	b3462	b0095	b3176	b3729	b3730		b3870	b2551	b1192	b1990		b1105	b1677	b0181	b1855	b4024		b2328	b1655	b1856
Escherichia coli BW2952_ebw	BWG_1015,BWG_3766	BWG_2552,BWG_3881,BWG_2197	BWG_0720	BWG_3865	BWG_0103	BWG_0315	BWG_0260	BWG_1455	BWG_2768	BWG_1800,BWG_0503,BWG_0692	BWG_2884	BWG_2242,BWG_3995	BWG_0029		BWG_0158	BWG_2235	BWG_3488		BWG_0087,BWG_0265	BWG_0089	BWG_2484	BWG_3154	BWG_0079	BWG_0742	BWG_0078	BWG_3602	BWG_2730	BWG_0088	BWG_0084	BWG_3153	BWG_0090	BWG_2878	BWG_3420	BWG_3421		BWG_3540	BWG_2315	BWG_1017	BWG_1784		BWG_0953	BWG_1491	BWG_0173	BWG_1669	BWG_3680		BWG_2102	BWG_1470	BWG_1670
Coxiella burnetii RSA 493_cbu	CBU_0869	CBU_1085	CBU_0379			CBU_0195		CBU_0179		CBU_1261	CBU_0009	CBU_1222	CBU_1709		CBU_0667	CBU_0666	CBU_1970		CBU_1338	CBU_0140	CBU_1673	CBU_1904	CBU_0118	CBU_1191	CBU_0117			CBU_0138	CBU_0132	CBU_1905	CBU_0141	CBU_1350	CBU_1787	CBU_1947		CBU_0503	CBU_1419		CBU_1577				CBU_0615		CBU_1051
Coxiella burnetii RSA 331_cbs	COXBURSA331_A1082	COXBURSA331_A0843	COXBURSA331_A0488			COXBURSA331_A0289		COXBURSA331_A0269		COXBURSA331_A1408	COXBURSA331_A2192	COXBURSA331_A1365	COXBURSA331_A1896		COXBURSA331_A0782	COXBURSA331_A0781	COXBURSA331_A0113		COXBURSA331_A1490	COXBURSA331_A0229	COXBURSA331_A1864	COXBURSA331_A2109	COXBURSA331_A0207	COXBURSA331_A1343	COXBURSA331_A0206			COXBURSA331_A0228	COXBURSA331_A0222	COXBURSA331_A2110	COXBURSA331_A0230	COXBURSA331_A1504	COXBURSA331_A1985	COXBURSA331_A2151		COXBURSA331_A0614	COXBURSA331_A1580		COXBURSA331_A1763				COXBURSA331_A0728		COXBURSA331_A0884
Coxiella burnetii Dugway 5J108-111_cbd	CBUD_0932	CBUD_1188	CBUD_1701	CBUD_0739		CBUD_1901		CBUD_1921		CBUD_1345	CBUD_0134	CBUD_1306	CBUD_0297		CBUD_0677	CBUD_0676	CBUD_2069		CBUD_1427	CBUD_1967	CBUD_0328	CBUD_0215	CBUD_1989	CBUD_1282	CBUD_1990			CBUD_1968	CBUD_1974	CBUD_0214	CBUD_1966	CBUD_1438	CBUD_0013	CBUD_0173		CBUD_1573	CBUD_0577		CBUD_0411				CBUD_0627		CBUD_0991
Coxiella burnetii CbuG_Q212_cbg	CbuG_1133	CbuG_0918	CbuG_1631			CbuG_1812		CbuG_1833		CbuG_0751		CbuG_0788	CbuG_0069		CbuG_1339	CbuG_1340	CbuG_1978		CbuG_0670	CbuG_1876	CbuG_0348	CbuG_0014	CbuG_1894	CbuG_0817	CbuG_1895			CbuG_1878	CbuG_1883	CbuG_0015	CbuG_1875	CbuG_0661	CbuG_0167	CbuG_0058		CbuG_1510	CbuG_0597		CbuG_0434				CbuG_1388		CbuG_0953
Coxiella burnetii CbuK_Q154_cbc	CbuK_0736	CbuK_0954	CbuK_0572			CbuK_0385		CbuK_0366		CbuK_1122	CbuK_0198	CbuK_1082	CbuK_0303		CbuK_1591	CbuK_1592	CbuK_2021		CbuK_1202	CbuK_1914	CbuK_0338	CbuK_0012	CbuK_1932	CbuK_1056	CbuK_1933			CbuK_1916	CbuK_1921	CbuK_0013	CbuK_1913	CbuK_1212	CbuK_0080	CbuK_0055		CbuK_1353	CbuK_1492		CbuK_1807				CbuK_1435		CbuK_0787
Coxiella endosymbiont of Amblyomma americanum_cea	Z664_02380									Z664_02140		Z664_02760	Z664_00380		Z664_01025	Z664_01020	Z664_01275		Z664_02245	Z664_01430	Z664_00445		Z664_01380	Z664_02730	Z664_01375			Z664_01425	Z664_01405		Z664_01435	Z664_02230	Z664_00220	Z664_00060			Z664_00795						Z664_00925		Z664_02460
Rickettsia prowazekii Madrid E_rpr	RP095					RP475				RP389		RP429	RP148		RP194	RP874	RP415		RP249	RP251			RP567	RP823				RP250	RP411		RP666				RP454	RP495	RP743						RP007		RP753
Rickettsia prowazekii BuV67-CWPP_rpo	MA1_00450					MA1_02305				MA1_01885		MA1_02085	MA1_00715		MA1_00945	MA1_04225	MA1_02015		MA1_01210	MA1_01220			MA1_02715	MA1_03980				MA1_01215	MA1_01995		MA1_03190				MA1_02205	MA1_02390	MA1_03585	MA1_01950					MA1_00030		MA1_03635
Rickettsia prowazekii Chernikova_rpw	M9W_00450					M9W_02305				M9W_01885		M9W_02085	M9W_00715		M9W_00950	M9W_04235	M9W_02015		M9W_01215	M9W_01225			M9W_02720	M9W_03990				M9W_01220	M9W_01995		M9W_03195				M9W_02205	M9W_02390	M9W_03595	M9W_01950					M9W_00030		M9W_03645
Rickettsia prowazekii Dachau_rpz	MA3_00460					MA3_02330				MA3_01910		MA3_02110	MA3_00725		MA3_00960	MA3_04275	MA3_02040		MA3_01225	MA3_01235			MA3_02750	MA3_04025				MA3_01230	MA3_02020		MA3_03235				MA3_02230	MA3_02415	MA3_03635	MA3_01975					MA3_00030		MA3_03685
Rickettsia prowazekii GvV257_rpg	MA5_01820					MA5_03665				MA5_03245		MA5_03445	MA5_02080		MA5_02310	MA5_01315	MA5_03375		MA5_02575	MA5_02585			MA5_04085	MA5_01070				MA5_02580	MA5_03355		MA5_00265				MA5_03565	MA5_03750	MA5_00675	MA5_03310					MA5_01400		MA5_00725
Rickettsia prowazekii Katsinyian_rps	M9Y_00450					M9Y_02310				M9Y_01890		M9Y_02090	M9Y_00715		M9Y_00955	M9Y_04240	M9Y_02020		M9Y_01220	M9Y_01230			M9Y_02725	M9Y_03995				M9Y_01225	M9Y_02000		M9Y_03200				M9Y_02210	M9Y_02400	M9Y_03600	M9Y_01955					M9Y_00030		M9Y_03650
Rickettsia prowazekii RpGvF24_rpv	MA7_00455					MA7_02300				MA7_01880		MA7_02080	MA7_00715		MA7_00945	MA7_04225	MA7_02010		MA7_01210	MA7_01220			MA7_02715	MA7_03980				MA7_01215	MA7_01990		MA7_03190				MA7_02200	MA7_02385	MA7_03590	MA7_01945					MA7_00030		MA7_03640
Rickettsia prowazekii Rp22_rpq	rpr22_CDS089					rpr22_CDS464				rpr22_CDS379		rpr22_CDS419	rpr22_CDS142		rpr22_CDS188	rpr22_CDS853	rpr22_CDS405		rpr22_CDS243	rpr22_CDS245			rpr22_CDS545	rpr22_CDS803				rpr22_CDS244	rpr22_CDS401		rpr22_CDS643				rpr22_CDS444	rpr22_CDS480	rpr22_CDS723	rpr22_CDS392					rpr22_CDS006		rpr22_CDS734
Rickettsia prowazekii Breinl_rpl	H375_5350					H375_1350				H375_2210		H375_1800	H375_4790		H375_4280	H375_6410	H375_1940		H375_3680	H375_3660			H375_480	H375_6980				H375_3670	H375_1980		H375_8670				H375_1560	H375_1160	H375_7820	H375_2070					H375_6240		H375_7710
Rickettsia prowazekii NMRC Madrid E_rpn	H374_620					H374_5920				H374_6850		H374_6420	H374_60		H374_9000	H374_1660	H374_6560		H374_8420	H374_8400			H374_4970,H374_4960	H374_2210				H374_8410	H374_6610		H374_3890				H374_6160	H374_5710	H374_3050	H374_6710					H374_1490		H374_2950
Rickettsia typhi Wilmington_rty	RT0042					RT0462				RT0377		RT0415	RT0137		RT0183	RT0865	RT0401		RT0241	RT0243			RT0555	RT0811				RT0242	RT0397		RT0658				RT0441	RT0482	RT0728	RT0390					RT0006		RT0738
Rickettsia typhi TH1527_rtt	RTTH1527_00195					RTTH1527_02265				RTTH1527_01840		RTTH1527_02045	RTTH1527_00670		RTTH1527_00900	RTTH1527_04145	RTTH1527_01975		RTTH1527_01170	RTTH1527_01180			RTTH1527_02680	RTTH1527_03895				RTTH1527_01175	RTTH1527_01955		RTTH1527_03165				RTTH1527_02165	RTTH1527_02350	RTTH1527_03500	RTTH1527_01905					RTTH1527_00030		RTTH1527_03550
Rickettsia typhi B9991CWPP_rtb	RTB9991CWPP_00195					RTB9991CWPP_02275				RTB9991CWPP_01850		RTB9991CWPP_02055	RTB9991CWPP_00675		RTB9991CWPP_00905	RTB9991CWPP_04150	RTB9991CWPP_01985		RTB9991CWPP_01175	RTB9991CWPP_01185			RTB9991CWPP_02680	RTB9991CWPP_03895				RTB9991CWPP_01180	RTB9991CWPP_01965		RTB9991CWPP_03170				RTB9991CWPP_02175	RTB9991CWPP_02355	RTB9991CWPP_03500	RTB9991CWPP_01915					RTB9991CWPP_00030		RTB9991CWPP_03550
Rickettsia canadensis McKiel_rcm	A1E_00455		A1E_05615			A1E_02380,A1E_03450				A1E_03445		A1E_03210	A1E_00755		A1E_00850	A1E_05585	A1E_03280		A1E_01430	A1E_01440			A1E_02075	A1E_05275				A1E_01435	A1E_03315		A1E_04405				A1E_02525	A1E_02890	A1E_04775	A1E_03375					A1E_00030		A1E_04825
Rickettsia canadensis CA410_rcc	RCA_00440		RCA_05220			RCA_02245,RCA_03130				RCA_03125		RCA_02905	RCA_00740		RCA_00835	RCA_05200	RCA_02975		RCA_01355	RCA_01365			RCA_01960	RCA_04900				RCA_01360	RCA_03010		RCA_04050				RCA_02370	RCA_02625	RCA_04415	RCA_03065					RCA_00030		RCA_04465
Rickettsia bellii RML369-C_rbe	RBE_1339					RBE_0723,RBE_0932				RBE_0931		RBE_0740	RBE_1138		RBE_1143	RBE_1420	RBE_0652		RBE_0961	RBE_0958			RBE_0542	RBE_0154				RBE_0960	RBE_0879		RBE_1071				RBE_0567	RBE_0679	RBE_1308	RBE_0581					RBE_1187		RBE_1404
Rickettsia bellii OSU 85-389_rbo	A1I_00855					A1I_04000,A1I_04710				A1I_04005		A1I_04805	A1I_01615			A1I_07900	A1I_04280		A1I_03850	A1I_03870			A1I_03100	A1I_07115				A1I_03855	A1I_02495		A1I_01985				A1I_03235	A1I_04475	A1I_00320	A1I_03325					A1I_01345		A1I_07820
Rickettsia conorii_rco	RC0128		RC1358			RC0535				RC0536		RC0595	RC0190		RC0243	RC1347	RC0579		RC0333	RC0335			RC0855	RC1274				RC0334	RC0561		RC1015				RC0680	RC0671	RC1146						RC0008		RC1164
Rickettsia felis_rfe	RF_0079		RF_1384	RF_1367		RF_0608				RF_0609		RF_0660	RF_1133		RF_1073	RF_1376	RF_0645		RF_1035	RF_1033			RF_0902	RF_1307				RF_1034	RF_0635		RF_0270				RF_0798	RF_0728	RF_1188						RF_0006		RF_1200
Rickettsia akari_rak	A1C_00730		A1C_06790			A1C_03850,A1C_02920				A1C_02925		A1C_03200	A1C_01055		A1C_01385	A1C_06750	A1C_03130		A1C_01810	A1C_01820			A1C_04395	A1C_06390				A1C_01815	A1C_03055		A1C_05145				A1C_04180	A1C_03605	A1C_05770	A1C_02995					A1C_00030		A1C_05685
Rickettsia rickettsii Sheila Smith_rri	A1G_00750		A1G_07455			A1G_03035,A1G_04070				A1G_03040		A1G_03345	A1G_01080		A1G_01390	A1G_07400	A1G_03270		A1G_01910	A1G_01920			A1G_04745	A1G_07010				A1G_01915	A1G_03165		A1G_05600				A1G_04405	A1G_03805	A1G_06305	A1G_03110					A1G_00035		A1G_06400
Rickettsia rickettsii Iowa_rrj	RrIowa_0162		RrIowa_1588			RrIowa_0854,RrIowa_0640				RrIowa_0641		RrIowa_0709	RrIowa_0233		RrIowa_0298	RrIowa_1579	RrIowa_0691		RrIowa_0403	RrIowa_0405			RrIowa_1017	RrIowa_1496				RrIowa_0404	RrIowa_0667		RrIowa_1207				RrIowa_0925	RrIowa_0801	RrIowa_1353	RrIowa_0656					RrIowa_0007		RrIowa_1371
Rickettsia rickettsii Arizona_rra	RPO_00740		RPO_07505			RPO_03030,RPO_04050				RPO_03035		RPO_03345	RPO_01080		RPO_01385	RPO_07450	RPO_03260		RPO_01890	RPO_01900			RPO_04810	RPO_07050				RPO_01895	RPO_03155		RPO_05665				RPO_04390	RPO_03780	RPO_06365	RPO_03100					RPO_00035		RPO_06455
Rickettsia rickettsii Colombia_rrc	RPL_00735		RPL_07500			RPL_03010,RPL_04050				RPL_03015		RPL_03335	RPL_01065		RPL_01375	RPL_07445	RPL_03250		RPL_01880	RPL_01890			RPL_04800	RPL_07050				RPL_01885	RPL_03135		RPL_05645				RPL_04370	RPL_03785	RPL_06350	RPL_03080					RPL_00035		RPL_06440
Rickettsia rickettsii Hauke_rrh	RPM_00740		RPM_07480			RPM_04035,RPM_03010				RPM_03015		RPM_03320	RPM_01075		RPM_01380	RPM_07425	RPM_03235		RPM_01875	RPM_01885			RPM_04780	RPM_07020				RPM_01880	RPM_03135		RPM_05635				RPM_04360	RPM_03765	RPM_06335	RPM_03080					RPM_00035		RPM_06425
Rickettsia rickettsii Brazil_rrb	RPN_06160		RPN_06950			RPN_02885,RPN_03890				RPN_03885		RPN_03575	RPN_05825		RPN_05520	RPN_07010	RPN_03660		RPN_05015	RPN_05005			RPN_02245	RPN_07400				RPN_05010	RPN_03765		RPN_01380				RPN_02570	RPN_03140	RPN_00685	RPN_03820					RPN_06850		RPN_00595
Rickettsia rickettsii Hino_rrn	RPJ_00730		RPJ_07470			RPJ_03005,RPJ_04015				RPJ_03010		RPJ_03315	RPJ_01065		RPJ_01370	RPJ_07415	RPJ_03235		RPJ_01875	RPJ_01885			RPJ_04760	RPJ_07010				RPJ_01880	RPJ_03130		RPJ_05610				RPJ_04345	RPJ_03750	RPJ_06310	RPJ_03075					RPJ_00035		RPJ_06400
Rickettsia rickettsii Hlp#2_rrp	RPK_00705		RPK_07445			RPK_03460,RPK_02370				RPK_03455		RPK_03155	RPK_01040		RPK_01350	RPK_07375	RPK_03235		RPK_01865	RPK_01875			RPK_04710	RPK_06980				RPK_01870	RPK_03335		RPK_05590				RPK_02155	RPK_02725	RPK_06295	RPK_03390					RPK_00035		RPK_06380
Rickettsia rickettsii Morgan_rrm	RRM_00755		RRM_06985			RRM_03840,RRM_02910				RRM_02915		RRM_03200	RRM_01075		RRM_01370	RRM_06945	RRM_03120		RRM_01850	RRM_01860			RRM_04490	RRM_06560				RRM_01855	RRM_03040		RRM_05280				RRM_04175	RRM_03590	RRM_05910	RRM_02980					RRM_00035		RRM_05995
Rickettsia rickettsii R_rrr	RRR_00745		RRR_06965			RRR_02900,RRR_03825				RRR_02905		RRR_03195	RRR_01055		RRR_01355	RRR_06925	RRR_03110		RRR_01840	RRR_01850			RRR_04460	RRR_06545				RRR_01845	RRR_03025		RRR_05250				RRR_04150	RRR_03565	RRR_05895	RRR_02965					RRR_00035		RRR_05980
Rickettsia massiliae MTU5_rms	RMA_0134		RMA_1348			RMA_0552,RMA_0812				RMA_0553		RMA_0610	RMA_0198		RMA_0257	RMA_1358	RMA_0596		RMA_0341	RMA_0343			RMA_0893	RMA_1298				RMA_0342	RMA_0578		RMA_1048				RMA_0774	RMA_0676	RMA_1172	RMA_0566					RMA_0006		RMA_1188
Rickettsia massiliae AZT80_rmi	RMB_00525		RMB_07120			RMB_04125,RMB_05340				RMB_05335		RMB_05060	RMB_01080		RMB_01395	RMB_07180	RMB_05135		RMB_06475	RMB_06465			RMB_03675	RMB_06830				RMB_06470	RMB_05205		RMB_02880				RMB_04330	RMB_04665	RMB_02170	RMB_05265					RMB_00775		RMB_02090
Rickettsia peacockii_rpk	RPR_02750		RPR_07685			RPR_04620				RPR_05845		RPR_05545	RPR_01275		RPR_02005	RPR_07630	RPR_05640		RPR_02150	RPR_02160			RPR_03745	RPR_05135				RPR_02155	RPR_05720		RPR_06280				RPR_05500	RPR_00245	RPR_03260	RPR_05780					RPR_00035		RPR_03175
Rickettsia africae_raf	RAF_ORF0118		RAF_ORF1244			RAF_ORF0497,RAF_ORF0688				RAF_ORF0498		RAF_ORF0554	RAF_ORF0179		RAF_ORF0234	RAF_ORF1234	RAF_ORF0540		RAF_ORF0310	RAF_ORF0312			RAF_ORF0778	RAF_ORF1167				RAF_ORF0311	RAF_ORF0523		RAF_ORF0920				RAF_ORF0718	RAF_ORF0615	RAF_ORF1044	RAF_ORF0511					RAF_ORF0008		RAF_ORF1059
Rickettsia heilongjiangensis_rhe	Rh054_00755		Rh054_07385			Rh054_04230,Rh054_03055				Rh054_03060		Rh054_03350	Rh054_01110		Rh054_01425	Rh054_07335	Rh054_03270		Rh054_01905	Rh054_01915			Rh054_04665	Rh054_06930				Rh054_01910	Rh054_03185		Rh054_05585				Rh054_04025	Rh054_03760	Rh054_06295	Rh054_03125					Rh054_00035		Rh054_06375
Rickettsia japonica_rja	RJP_0097		RJP_1001			RJP_0419,RJP_0573				RJP_0420		RJP_0460	RJP_0152		RJP_0201	RJP_0998	RJP_0446		RJP_0264	RJP_0266			RJP_0628	RJP_0934				RJP_0265	RJP_0440		RJP_0770				RJP_0549	RJP_0513	RJP_0845	RJP_0433					RJP_0007		RJP_0858
Rickettsia slovaca 13-B_rsv	Rsl_156		Rsl_1550			Rsl_858,Rsl_628				Rsl_629		Rsl_692	Rsl_225		Rsl_289	Rsl_1537	Rsl_671		Rsl_395	Rsl_397			Rsl_985	Rsl_1456				Rsl_396	Rsl_653		Rsl_1171				Rsl_902	Rsl_779	Rsl_1320	Rsl_642					Rsl_7		Rsl_1335
Rickettsia slovaca D-CWPP_rsw	MC3_00750		MC3_07550			MC3_03050,MC3_04165				MC3_03055		MC3_03355	MC3_01090		MC3_01410	MC3_07480	MC3_03260		MC3_01920	MC3_01930			MC3_04785	MC3_07080				MC3_01925	MC3_03170		MC3_05655				MC3_04365	MC3_03765	MC3_06425	MC3_03120					MC3_00040		MC3_06500
Rickettsia philipii_rph	RSA_00695		RSA_07495			RSA_04120,RSA_02980				RSA_02985		RSA_03295	RSA_01025		RSA_01340	RSA_07435	RSA_03210		RSA_01850	RSA_01860			RSA_04765	RSA_07035				RSA_01855	RSA_03105		RSA_05630				RSA_04330	RSA_03725	RSA_06345	RSA_03050					RSA_00035		RSA_06435
Rickettsia australis_rau	MC5_00130		MC5_01015			MC5_05160,MC5_04060				MC5_05155		MC5_04880	MC5_07110		MC5_06760,MC5_06770	MC5_01040	MC5_04950		MC5_06280	MC5_06270			MC5_03655	MC5_01410				MC5_06275	MC5_05035		MC5_02755				MC5_04235	MC5_04495	MC5_02085	MC5_05090					MC5_00895		MC5_02175
Rickettsia montanensis_rmo	MCI_04845		MCI_04080			MCI_01095,MCI_06885				MCI_06890		MCI_00085	MCI_05155		MCI_05455	MCI_04035	MCI_07110		MCI_05875	MCI_05885			MCI_01500	MCI_03645				MCI_05880	MCI_07020		MCI_02280				MCI_00905	MCI_00445	MCI_02980	MCI_06960					MCI_04185		MCI_03060
Rickettsia parkeri_rpp	MC1_00720		MC1_07520			MC1_03025,MC1_04225				MC1_03030		MC1_03360	MC1_01060		MC1_01375	MC1_07455	MC1_03270		MC1_01870	MC1_01880			MC1_04815	MC1_07045				MC1_01875	MC1_03155		MC1_05665				MC1_04410	MC1_03755	MC1_06390	MC1_03095					MC1_00055		MC1_06470
Rickettsia rhipicephali_rre	MCC_01255		MCC_00260	MCC_00355		MCC_04955,MCC_03570				MCC_03575		MCC_03885	MCC_01595		MCC_01920	MCC_00310	MCC_03805		MCC_02455	MCC_02465			MCC_05395	MCC_07585				MCC_02460	MCC_03710		MCC_06230				MCC_04725	MCC_04315	MCC_06910	MCC_03650					MCC_00695		MCC_06990
Rickettsia amblyommatis GAT-30V_ram	MCE_01235		MCE_00405			MCE_05345,MCE_03585				MCE_03590		MCE_03860	MCE_01590		MCE_01920	MCE_00350	MCE_03780		MCE_02370	MCE_02380			MCE_04885	MCE_08000				MCE_02375	MCE_03710		MCE_06620				MCE_05550	MCE_04265	MCE_07325	MCE_03655					MCE_00555		MCE_07400
Rickettsia amblyommatis Ac37_rab	AL573_01100		AL573_00380			AL573_03310,AL573_04860				AL573_03315		AL573_03560	AL573_01455		AL573_01770	AL573_00330	AL573_03485		AL573_02200	AL573_02210			AL573_04430	AL573_07300				AL573_02205	AL573_03440		AL573_06035					AL573_03925	AL573_06640	AL573_03380					AL573_00505		AL573_06720
Rickettsia monacensis_rmc	RMONA_01470		RMONA_02700			RMONA_06425,RMONA_06235				RMONA_06240		RMONA_05180	RMONA_03420		RMONA_00675	RMONA_02755	RMONA_05090		RMONA_04020	RMONA_04030,RMONA_00140			RMONA_06085	RMONA_05975				RMONA_04025	RMONA_05060		RMONA_08320						RMONA_03165	RMONA_06330,RMONA_04960					RMONA_02205		RMONA_03110
Orientia tsutsugamushi Boryong_ots			OTBS_0048			OTBS_0516						OTBS_0393	OTBS_0446		OTBS_0115	OTBS_0555			OTBS_0598	OTBS_1109			OTBS_0700	OTBS_0779				OTBS_0597	OTBS_1529		OTBS_1614					OTBS_1575	OTBS_0253	OTBS_0277							OTBS_1537
Orientia tsutsugamushi Ikeda_ott						OTT_1415						OTT_0083	OTT_0019		OTT_1615	OTT_0792			OTT_0949	OTT_0577			OTT_1875	OTT_0381				OTT_0950	OTT_0674		OTT_0905					OTT_1256	OTT_1380	OTT_1397							OTT_0679
Wolbachia wMel (Drosophila melanogaster)_wol										WD_0098		WD_0775	WD_0370		WD_0714	WD_0788	WD_1208		WD_0095	WD_0166			WD_1273	WD_0120				WD_0096	WD_0394		WD_0723		WD_0535	WD_0133		WD_1322	WD_1035	WD_1015							WD_0960
Wolbachia wRi (Drosophila simulans)_wri										WRi_001530		WRi_006190	WRi_004200		WRi_006550		WRi_011860		WRi_001550	WRi_000880			WRi_012430	WRi_001290				WRi_001540	WRi_003950		WRi_007520		WRi_003490	WRi_001190		WRi_013520	WRi_010650	WRi_009730							WRi_008990
Wolbachia wHa (Drosophila simulans)_wen										wHa_01310		wHa_06590	wHa_04780		wHa_06050	wHa_06680	wHa_10090		wHa_01330	wHa_00800			wHa_10600	wHa_01120				wHa_01320	wHa_04570		wHa_06140		wHa_04290	wHa_01030		wHa_11030	wHa_08660	wHa_08500							wHa_08020
Wolbachia wNo (Drosophila simulans)_wed										wNo_10510		wNo_04740	wNo_00210		wNo_02270	wNo_03560	wNo_05680		wNo_10410	wNo_06020				wNo_09610				wNo_10400			wNo_02790		wNo_08890	wNo_07970		wNo_11390	wNo_04940	wNo_03480							wNo_05200
Wolbachia wPip (Culex quinquefasciatus)_wpi										WP1357		WP0816	WP0108		WP0683	WP0691	WP0959		WP0403	WP0924				WP0199				WP0404			WP0577		WP1241	WP1136		WP1387	WP0836	WP0651							WP0902
Wolbachia wBm (Brugia malayi)_wbm										Wbm0290		Wbm0210	Wbm0177		Wbm0449	Wbm0568	Wbm0518		Wbm0570	Wbm0113				Wbm0644				Wbm0571			Wbm0602		Wbm0223	Wbm0088		Wbm0275	Wbm0005								Wbm0441
Wolbachia wOo (Onchocerca ochengi)_woo										wOo_06020		wOo_08350	wOo_08720		wOo_00610	wOo_10750	wOo_09260		wOo_01490	wOo_00380				wOo_03790				wOo_01500			wOo_05350					wOo_09620	wOo_04430								wOo_07600
Wolbachia wCle (Cimex lectularius)_wcl										WCLE_003220		WCLE_010620	WCLE_00790		WCLE_006710	WCLE_001030	WCLE_005110		WCLE_001080	WCLE_002450			WCLE_010110	WCLE_006500				WCLE_001090	WCLE_007100		WCLE_00510		WCLE_007370	WCLE_008340		WCLE_012560	WCLE_006380	WCLE_009640							WCLE_00310
Anaplasma marginale St. Maries_ama										AM1091		AM407	AM873		AM1331	AM1347	AM1323		AM205	AM1115			AM418	AM322				AM206	AM1287		AM1261	AM940	AM1013	AM058		AM1206,AM222	AM164								AM1005
Anaplasma marginale Florida_amf										AMF_824		AMF_297	AMF_656		AMF_1009	AMF_1021	AMF_1002		AMF_151	AMF_844			AMF_307	AMF_240				AMF_152	AMF_972		AMF_952	AMF_721	AMF_772	AMF_038		AMF_907,AMF_162	AMF_122								AMF_764
Anaplasma marginale Dawn_amw												U370_01510	U370_03300		U370_05000		U370_04970		U370_00770	U370_04195			U370_01560					U370_00775			U370_04715	U370_03590	U370_03830	U370_00230		U370_04500,U370_00825	U370_00610
Anaplasma marginale Gypsy Plains_amp										U128_04245			U128_03400		U128_05215	U128_05280	U128_05185		U128_00745	U128_04355			U128_01600	U128_01230				U128_00750	U128_05025		U128_04930	U128_03725	U128_03975	U128_00210		U128_04695,U128_00815	U128_00600								U128_03935
Anaplasma centrale_acn										ACIS_00272		ACIS_00892	ACIS_00468		ACIS_00078	ACIS_01192	ACIS_00084		ACIS_01079	ACIS_00253			ACIS_00879	ACIS_00980				ACIS_01078	ACIS_00114		ACIS_00137	ACIS_00398	ACIS_00337	ACIS_00037		ACIS_00194,ACIS_01066	ACIS_01111								ACIS_00346
Anaplasma phagocytophilum HZ_aph										APH_1214										APH_1164,APH_1183				APH_0955				APH_0195			APH_0129,APH_1292					APH_1061,APH_1246	APH_0154
Anaplasma phagocytophilum HZ2_apy										YYU_05605										YYU_05375,YYU_05465				YYU_04370				YYU_00940			YYU_00640,YYU_05975					YYU_04870,YYU_05755	YYU_00760
Anaplasma phagocytophilum Dog2_apd										YYY_05675										YYY_05445,YYY_05535				YYY_04400				YYY_00945			YYY_06050,YYY_00635					YYY_04900,YYY_05830	YYY_00755
Anaplasma phagocytophilum JM_apha										WSQ_05660										WSQ_05430,WSQ_05520				WSQ_04405				WSQ_00930			WSQ_06045,WSQ_00630					WSQ_04900,WSQ_05820	WSQ_00755
Ehrlichia ruminantium Welgevonden (South Africa)_eru										Erum8220		Erum2670	Erum5770		Erum0390	Erum0940	Erum0340			Erum8400				Erum2090				Erum6620			Erum8800					Erum0610,Erum1480	Erum6840								Erum7720
Ehrlichia ruminantium Welgevonden (France)_erw										ERWE_CDS_08710		ERWE_CDS_02710	ERWE_CDS_06060		ERWE_CDS_00280	ERWE_CDS_00910	ERWE_CDS_00210			ERWE_CDS_08910				ERWE_CDS_02110				ERWE_CDS_06940			ERWE_CDS_09310					ERWE_CDS_01440,ERWE_CDS_00520	ERWE_CDS_07190								ERWE_CDS_08160
Ehrlichia ruminantium Gardel_erg										ERGA_CDS_08610		ERGA_CDS_02670	ERGA_CDS_05970		ERGA_CDS_00270	ERGA_CDS_00870	ERGA_CDS_00210			ERGA_CDS_08820				ERGA_CDS_02060				ERGA_CDS_06850			ERGA_CDS_09220					ERGA_CDS_01400,ERGA_CDS_00510	ERGA_CDS_07110								ERGA_CDS_08060
Ehrlichia canis_ecn										Ecaj_0859		Ecaj_0257	Ecaj_0579		Ecaj_0031	Ecaj_0094	Ecaj_0026			Ecaj_0876				Ecaj_0212				Ecaj_0669			Ecaj_0925					Ecaj_0144,Ecaj_0054	Ecaj_0692								Ecaj_0808
Ehrlichia chaffeensis Arkansas_ech										ECH_1067		ECH_0828	ECH_0443		ECH_0058	ECH_0144	ECH_0050			ECH_1090				ECH_0890				ECH_0337			ECH_1153					ECH_0983,ECH_0089	ECH_0311								ECH_1001
Ehrlichia chaffeensis Heartland_echa										ECHHL_0107		ECHHL_0734	ECHHL_0379		ECHHL_1000	ECHHL_0928	ECHHL_1007			ECHHL_0087				ECHHL_0786				ECHHL_0287			ECHHL_0035					ECHHL_0867,ECHHL_0975	ECHHL_0283,ECHHL_0260								ECHHL_0161
Ehrlichia chaffeensis Jax_echj										ECHJAX_0106		ECHJAX_0318	ECHJAX_0678		ECHJAX_1021	ECHJAX_0944	ECHJAX_1028			ECHJAX_0087				ECHJAX_0262				ECHJAX_0771			ECHJAX_0035					ECHJAX_0996,ECHJAX_0178	ECHJAX_0775,ECHJAX_0797								ECHJAX_0163
Ehrlichia chaffeensis Liberty_echl										ECHLIB_0107		ECHLIB_0314	ECHLIB_0682		ECHLIB_1022	ECHLIB_0947	ECHLIB_1028			ECHLIB_0087				ECHLIB_0258				ECHLIB_0775			ECHLIB_0035					ECHLIB_0175,ECHLIB_0997	ECHLIB_0779,ECHLIB_0800								ECHLIB_0160
Ehrlichia chaffeensis Osceola_echs										ECHOSC_0110		ECHOSC_0744	ECHOSC_0387		ECHOSC_1015	ECHOSC_0942	ECHOSC_1022			ECHOSC_0089				ECHOSC_0798				ECHOSC_0295			ECHOSC_0035					ECHOSC_0881,ECHOSC_0990	ECHOSC_0269,ECHOSC_0291								ECHOSC_0167
Ehrlichia chaffeensis Saint Vincent_echv										ECHSTV_0107		ECHSTV_0307	ECHSTV_0667		ECHSTV_1003	ECHSTV_0933	ECHSTV_1010			ECHSTV_0086				ECHSTV_0255				ECHSTV_0759			ECHSTV_0035					ECHSTV_0978,ECHSTV_0174	ECHSTV_0763,ECHSTV_0787								ECHSTV_0161
Ehrlichia chaffeensis Wakulla_echw										ECHWAK_0105		ECHWAK_0314	ECHWAK_0674		ECHWAK_1014	ECHWAK_0944	ECHWAK_1021			ECHWAK_0084				ECHWAK_0258				ECHWAK_0768			ECHWAK_0033					ECHWAK_0989,ECHWAK_0176	ECHWAK_0772,ECHWAK_0794								ECHWAK_0163
Ehrlichia chaffeensis West Paces_echp										ECHWP_0105		ECHWP_0730	ECHWP_0375		ECHWP_0995	ECHWP_0923	ECHWP_1002			ECHWP_0085				ECHWP_0782				ECHWP_0283			ECHWP_0035					ECHWP_0863,ECHWP_0970	ECHWP_0279,ECHWP_0258								ECHWP_0159
Ehrlichia muris_emr										EMUR_04355		EMUR_01315	EMUR_03055		EMUR_00110	EMUR_00400	EMUR_00085			EMUR_04445				EMUR_01060				EMUR_03505			EMUR_04680					EMUR_00695,EMUR_00225	EMUR_03630								EMUR_04105
Ehrlichia sp. HF_ehh										EHF_0113		EHF_0727	EHF_0387		EHF_0978	EHF_0918	EHF_0983			EHF_0090				EHF_0776				EHF_0292			EHF_0034					EHF_0854,EHF_0955	EHF_0267								EHF_0167
Neorickettsia sennetsu_nse												NSE_0929								NSE_0427				NSE_0650				NSE_0585			NSE_0342					NSE_0350,NSE_0696	NSE_0218
Neorickettsia risticii_nri						NRI_0780						NRI_0891								NRI_0404				NRI_0626				NRI_0560			NRI_0334					NRI_0674,NRI_0341	NRI_0210
Neorickettsia helminthoeca_nhm						NHE_0775				NHE_0555		NHE_0888	NHE_0767,NHE_0768		NHE_0356	NHE_0635	NHE_0707		NHE_0565	NHE_0403			NHE_0332	NHE_0621				NHE_0566	NHE_0411		NHE_0331	NHE_0692	NHE_0486	NHE_0169		NHE_0660,NHE_0339	NHE_0200								NHE_0059
Caulobacter crescentus CB15_ccr	CC_1661	CC_1876		CC_1706		CC_0137		CC_1869	CC_3605	CC_2161		CC_1195	CC_3550		CC_0281	CC_0275	CC_3686		CC_2543	CC_2541		CC_2216	CC_2560	CC_3704				CC_2542	CC_2552	CC_2217	CC_2540	CC_0117	CC_0118,CC_0535,CC_0444	CC_2304		CC_3130,CC_3138,CC_1969	CC_1357						CC_1911		CC_0843
Caulobacter crescentus NA1000_ccs	CCNA_01733	CCNA_01952		CCNA_01778		CCNA_00136		CCNA_01945	CCNA_03719			CCNA_01253	CCNA_03664		CCNA_00283	CCNA_00277	CCNA_03800		CCNA_02626	CCNA_02624		CCNA_02299	CCNA_02643	CCNA_03819				CCNA_02625	CCNA_02635	CCNA_02300	CCNA_02623	CCNA_00116	CCNA_00569,CCNA_00117,CCNA_00453	CCNA_02389		CCNA_02047,CCNA_03230,CCNA_03240	CCNA_01419						CCNA_01988		CCNA_00886
Caulobacter sp. K31_cak	Caul_2506	Caul_2573		Caul_2779		Caul_0190		Caul_2582	Caul_4952			Caul_3086	Caul_4967		Caul_4560	Caul_4562	Caul_4868		Caul_3660,Caul_3404	Caul_3658		Caul_3217	Caul_3673	Caul_5007				Caul_3659	Caul_3667	Caul_3218	Caul_3657	Caul_4597	Caul_4598,Caul_0290	Caul_3546		Caul_2853,Caul_3944,Caul_3952	Caul_3047						Caul_2793		Caul_0950
Caulobacter segnis_cse	Cseg_2315	Cseg_2166		Cseg_3716		Cseg_4020		Cseg_2157	Cseg_4090			Cseg_2686	Cseg_0132		Cseg_3876	Cseg_3882	Cseg_4195		Cseg_1146	Cseg_1148		Cseg_2868		Cseg_4213				Cseg_1147	Cseg_1139	Cseg_2869	Cseg_1149	Cseg_0113	Cseg_0114,Cseg_3143	Cseg_2953		Cseg_0816,Cseg_0823,Cseg_2257	Cseg_1657						Cseg_2198		Cseg_0894
Caulobacter henricii_chq	AQ619_08120	AQ619_09140				AQ619_16465		AQ619_09105	AQ619_17235			AQ619_06645	AQ619_00510		AQ619_15905	AQ619_15925	AQ619_17635		AQ619_12015	AQ619_04825		AQ619_10785	AQ619_04740	AQ619_17730				AQ619_04820	AQ619_04780	AQ619_10790	AQ619_04830	AQ619_16520	AQ619_16525,AQ619_02180	AQ619_05870		AQ619_14495,AQ619_14530,AQ619_08365	AQ619_09970						AQ619_08680		AQ619_03415
Mycobacterium tuberculosis H37Rv_mtu	Rv3423c	Rv3717							Rv2136c	Rv2911,Rv3330	Rv3627c	Rv2753c	Rv2773c	Rv0858c	Rv1201c	Rv1202	Rv2726c		Rv2981c			Rv3102c	Rv2163c	Rv2748c,Rv3447c				Rv2151c	Rv2154c	Rv3101c	Rv2150c	Rv3441c	Rv3436c	Rv1018c		Rv2220,Rv2222c,Rv2860c,Rv1878	Rv0070c,Rv1093								Rv3709c
Mycobacterium tuberculosis H37Rv_mtv	RVBD_3423c	RVBD_3717							RVBD_2136c	RVBD_2911,RVBD_3330	RVBD_3627c	RVBD_2753c	RVBD_2773c	RVBD_0858c	RVBD_1201c	RVBD_1202	RVBD_2726c		RVBD_2981c			RVBD_3102c	RVBD_2163c	RVBD_2748c,RVBD_3447c				RVBD_2151c	RVBD_2154c	RVBD_3101c	RVBD_2150c	RVBD_3441c	RVBD_3436c	RVBD_1018c		RVBD_1878,RVBD_2860c,RVBD_2220,RVBD_2222c	RVBD_1093,RVBD_0070c								RVBD_3709c
Mycobacterium tuberculosis CDC1551_mtc	MT3532	MT3820							MT2194	MT2979,MT3433	MT3729	MT2823	MT2843	MT0881	MT1239	MT1240	MT2798		MT3059			MT3186	MT2221	MT2819,MT3553				MT2210	MT2213	MT3185	MT2209	MT3546	MT3542	MT1046		MT2928,MT2278,MT2280,MT1927	MT0076,MT1125								MT3812
Mycobacterium tuberculosis H37Ra_mra	MRA_3463	MRA_3754							MRA_2150	MRA_2936,MRA_3372	MRA_3663	MRA_2778	MRA_2798	MRA_0866	MRA_1210	MRA_1211	MRA_2753		MRA_3010			MRA_3134	MRA_2178	MRA_2774,MRA_3488				MRA_2166	MRA_2169	MRA_3133	MRA_2165	MRA_3482	MRA_3477	MRA_1026		MRA_2885,MRA_2237,MRA_2239,MRA_1889	MRA_1104,MRA_0072								MRA_3746
Mycobacterium tuberculosis F11_mtf	TBFG_13457	TBFG_13749							TBFG_12166	TBFG_12925,TBFG_13362	TBFG_13658	TBFG_12766	TBFG_12786	TBFG_10875	TBFG_11225	TBFG_11226	TBFG_12739		TBFG_12996			TBFG_13119	TBFG_12193	TBFG_12761,TBFG_13484				TBFG_12181	TBFG_12184	TBFG_13118	TBFG_12180	TBFG_13478	TBFG_13473	TBFG_11036		TBFG_12251,TBFG_11906,TBFG_12249,TBFG_12876	TBFG_11114,TBFG_10070								TBFG_13741
Mycobacterium tuberculosis KZN 1435_mtb	TBMG_03474	TBMG_03761							TBMG_01845	TBMG_01061,TBMG_03379	TBMG_03664	TBMG_01222	TBMG_01202	TBMG_03132	TBMG_02781	TBMG_02780	TBMG_01249		TBMG_00988			TBMG_00864	TBMG_01817	TBMG_03495,TBMG_01227				TBMG_01830	TBMG_01827	TBMG_00865	TBMG_01831	TBMG_03489	TBMG_03484	TBMG_02969		TBMG_01110,TBMG_02116,TBMG_01758,TBMG_01760	TBMG_00070,TBMG_02891								TBMG_03753
Mycobacterium tuberculosis KZN 4207_mtk	TBSG_03496	TBSG_03785							TBSG_01857	TBSG_01069,TBSG_03402	TBSG_03689	TBSG_01232	TBSG_01211	TBSG_03152	TBSG_02795	TBSG_02794	TBSG_01260		TBSG_00995			TBSG_00870	TBSG_01829	TBSG_01237,TBSG_03517				TBSG_01841	TBSG_01838	TBSG_00871	TBSG_01842	TBSG_03511	TBSG_03506	TBSG_02989		TBSG_01119,TBSG_02127,TBSG_01769,TBSG_01771	TBSG_00070,TBSG_02907								TBSG_03777
Mycobacterium tuberculosis KZN 605_mtz	TBXG_003448	TBXG_003732							TBXG_001828	TBXG_003359,TBXG_001050	TBXG_003636	TBXG_001212	TBXG_001191	TBXG_003111	TBXG_002761		TBXG_001240		TBXG_000979			TBXG_000856	TBXG_001800	TBXG_003469,TBXG_001217				TBXG_001812	TBXG_001809	TBXG_000857	TBXG_001813	TBXG_003463	TBXG_003458	TBXG_002949		TBXG_001740,TBXG_001742,TBXG_002098,TBXG_001100	TBXG_000070,TBXG_002871								TBXG_003724
Mycobacterium tuberculosis RGTB327_mtg	MRGA327_21115	MRGA327_22900							MRGA327_13170	MRGA327_17845,MRGA327_20535	MRGA327_22340	MRGA327_16885	MRGA327_16995	MRGA327_05385	MRGA327_07565	MRGA327_07570	MRGA327_16710		MRGA327_18335			MRGA327_19090						MRGA327_13275	MRGA327_13295	MRGA327_19085		MRGA327_21235	MRGA327_21200	MRGA327_06390		MRGA327_17535,MRGA327_11600,MRGA327_13720	MRGA327_06845,MRGA327_00455								MRGA327_22845
Mycobacterium tuberculosis RGTB423_mti		MRGA423_23430								MRGA423_18015,MRGA423_20920	MRGA423_22880	MRGA423_17095	MRGA423_17195		MRGA423_07495	MRGA423_07500	MRGA423_16935						MRGA423_13465	MRGA423_17065				MRGA423_13385			MRGA423_13380	MRGA423_21690		MRGA423_06335		MRGA423_13810,MRGA423_11725	MRGA423_00445,MRGA423_06845								MRGA423_23385
Mycobacterium tuberculosis CCDC5079_mte	CCDC5079_3169	CCDC5079_3449							CCDC5079_1974	CCDC5079_3080,CCDC5079_2668	CCDC5079_3362	CCDC5079_2527	CCDC5079_2544	CCDC5079_0793	CCDC5079_1110	CCDC5079_1111	CCDC5079_2502		CCDC5079_2737			CCDC5079_2858	CCDC5079_2001	CCDC5079_3193,CCDC5079_2522				CCDC5079_1988	CCDC5079_1991	CCDC5079_2857	CCDC5079_1987	CCDC5079_3187	CCDC5079_3182	CCDC5079_0941		CCDC5079_2623,CCDC5079_1735,CCDC5079_2056,CCDC5079_2059	CCDC5079_0063,CCDC5079_1009								CCDC5079_3441
Mycobacterium tuberculosis CCDC5079_mtur	CFBS_3627	CFBS_3939							CFBS_2263	CFBS_3529,CFBS_3068	CFBS_3843	CFBS_2906	CFBS_2930	CFBS_0901	CFBS_1279	CFBS_1280	CFBS_2878		CFBS_3144			CFBS_3272	CFBS_2292	CFBS_3665,CFBS_2902				CFBS_2280	CFBS_2283	CFBS_3271	CFBS_2279	CFBS_3659	CFBS_3654	CFBS_1072		CFBS_3017,CFBS_2350,CFBS_2352,CFBS_1970	CFBS_1160,CFBS_0077								CFBS_3931
Mycobacterium tuberculosis CCDC5180_mtl	CCDC5180_3122	CCDC5180_3400							CCDC5180_1948	CCDC5180_3039,CCDC5180_2636	CCDC5180_3314	CCDC5180_2497	CCDC5180_2513	CCDC5180_0786	CCDC5180_1102	CCDC5180_1103	CCDC5180_2472		CCDC5180_2702			CCDC5180_2822	CCDC5180_1974	CCDC5180_3146,CCDC5180_2492				CCDC5180_1962	CCDC5180_1965	CCDC5180_2821	CCDC5180_1961	CCDC5180_3141	CCDC5180_3136	CCDC5180_0933		CCDC5180_2591,CCDC5180_1713,CCDC5180_2029,CCDC5180_2031	CCDC5180_1001,CCDC5180_0064								CCDC5180_3392
Mycobacterium tuberculosis CTRI-2_mto	MTCTRI2_3495	MTCTRI2_3788							MTCTRI2_2171	MTCTRI2_2967,MTCTRI2_3403	MTCTRI2_3692	MTCTRI2_2806	MTCTRI2_2826	MTCTRI2_0881	MTCTRI2_1232	MTCTRI2_1233	MTCTRI2_2778		MTCTRI2_3040			MTCTRI2_3165	MTCTRI2_2200	MTCTRI2_3515,MTCTRI2_2801				MTCTRI2_2187	MTCTRI2_2190	MTCTRI2_3164	MTCTRI2_2186	MTCTRI2_3509	MTCTRI2_3504	MTCTRI2_1043		MTCTRI2_1910,MTCTRI2_2917,MTCTRI2_2256,MTCTRI2_2258	MTCTRI2_1123,MTCTRI2_0072								MTCTRI2_3780
Mycobacterium tuberculosis UT205_mtd	UDA_3423c	UDA_3717							UDA_2136c	UDA_3330,UDA_2911	UDA_3627c	UDA_2753c	UDA_2773c	UDA_0858c	UDA_1201c	UDA_1202	UDA_2726c		UDA_2981c			UDA_3102c	UDA_2163c	UDA_3447c,UDA_2748c				UDA_2151c	UDA_2154c	UDA_3101c	UDA_2150c	UDA_3441c	UDA_3436c	UDA_1018c		UDA_1878,UDA_2220,UDA_2222c	UDA_0070c,UDA_1093								UDA_3709c
Mycobacterium tuberculosis Erdman = ATCC 35801_mtn	ERDMAN_3744	ERDMAN_4071							ERDMAN_2353	ERDMAN_3192,ERDMAN_3647	ERDMAN_3971	ERDMAN_3018	ERDMAN_3039	ERDMAN_0950	ERDMAN_1344	ERDMAN_1345	ERDMAN_2987		ERDMAN_3267			ERDMAN_3398	ERDMAN_2382	ERDMAN_3775,ERDMAN_3013				ERDMAN_2370	ERDMAN_2373	ERDMAN_3397	ERDMAN_2369	ERDMAN_3769	ERDMAN_3764	ERDMAN_1132		ERDMAN_2070,ERDMAN_3137,ERDMAN_2439,ERDMAN_2441	ERDMAN_1225,ERDMAN_0083								ERDMAN_4063
Mycobacterium tuberculosis Beijing/NITR203_mtj	J112_18415	J112_19975							J112_11445	J112_17900,J112_15585	J112_19500	J112_14750	J112_14850	J112_04610	J112_06480	J112_06485	J112_14605		J112_15960			J112_16630	J112_11605	J112_18555,J112_14725				J112_11530	J112_11545	J112_16625	J112_11525	J112_18525	J112_18500	J112_05490		J112_15320,J112_11905,J112_11915,J112_10010	J112_05905,J112_00375								J112_19935
Mycobacterium tuberculosis 7199-99_mtub	MT7199_3470	MT7199_3783							MT7199_2166	MT7199_3377,MT7199_2944	MT7199_3690	MT7199_2786	MT7199_2806	MT7199_0877	MT7199_1230	MT7199_1231	MT7199_2758		MT7199_3017			MT7199_3135	MT7199_2195	MT7199_2781,MT7199_3496				MT7199_2182	MT7199_2185	MT7199_3134	MT7199_2181	MT7199_3490	MT7199_3485	MT7199_1042		MT7199_1904,MT7199_2251,MT7199_2253,MT7199_2892	MT7199_0071,MT7199_1120								MT7199_3775
Mycobacterium tuberculosis CAS/NITR204_mtuc	J113_23960	J113_25940							J113_14805	J113_20160	J113_25350			J113_05990					J113_20780			J113_21650	J113_15030	J113_19085				J113_14905	J113_14935	J113_21645	J113_14895		J113_24060	J113_07150		J113_13020,J113_15415,J113_15450,J113_19830	J113_00445,J113_07680								J113_25880
Mycobacterium tuberculosis EAI5/NITR206_mtue	J114_18340	J114_19850							J114_11450	J114_17850,J114_15540	J114_19375	J114_14690	J114_14790	J114_04570	J114_06480	J114_06485	J114_14545		J114_15925			J114_16600	J114_11600	J114_14665,J114_18470				J114_11535	J114_11550	J114_16595	J114_11530	J114_18440	J114_18415	J114_05475		J114_10010,J114_15255,J114_11890,J114_11900	J114_05910,J114_00385,J114_00390								J114_19810
Mycobacterium tuberculosis EAI5_mtx	M943_17645	M943_19100							M943_11045	M943_17205,M943_15025	M943_18625	M943_14225	M943_14325	M943_04495	M943_06285	M943_06290	M943_14080		M943_15355			M943_16015	M943_11200	M943_17760,M943_14200				M943_11135	M943_11150	M943_16010	M943_11130	M943_17730	M943_17705	M943_05350		M943_14760,M943_11490,M943_11500,M943_09755	M943_00395,M943_05765								M943_19060
Mycobacterium tuberculosis Haarlem/NITR202_mtuh	I917_24050,I917_24045								I917_15010	I917_20315		I917_19305	I917_19435	I917_06040			I917_19130		I917_20930			I917_21790	I917_15205	I917_24225										I917_07210		I917_15625	I917_07770,I917_00465								I917_26005
Mycobacterium tuberculosis Haarlem_mtul	TBHG_03360	TBHG_03653							TBHG_02090	TBHG_02839,TBHG_03269	TBHG_03565	TBHG_02685	TBHG_02705	TBHG_00846	TBHG_01184	TBHG_01185	TBHG_02659		TBHG_02911			TBHG_03033	TBHG_02117	TBHG_02680,TBHG_03380				TBHG_02105	TBHG_02108	TBHG_03032	TBHG_02104	TBHG_03374	TBHG_03369	TBHG_01002		TBHG_01833,TBHG_02173,TBHG_02175,TBHG_02790	TBHG_00070,TBHG_01077								TBHG_03645
Mycobacterium tuberculosis BT1_mtut	HKBT1_3614	HKBT1_3923							HKBT1_2254	HKBT1_3516,HKBT1_3056	HKBT1_3828	HKBT1_2897	HKBT1_2918	HKBT1_0901	HKBT1_1277	HKBT1_1278	HKBT1_2869		HKBT1_3131			HKBT1_3259	HKBT1_2283	HKBT1_3651,HKBT1_2893				HKBT1_2271	HKBT1_2274	HKBT1_3258	HKBT1_2270	HKBT1_3645	HKBT1_3640	HKBT1_1070		HKBT1_2341,HKBT1_2343,HKBT1_3005,HKBT1_1967	HKBT1_0077,HKBT1_1158								HKBT1_3915
Mycobacterium tuberculosis BT2_mtuu	HKBT2_3621	HKBT2_3933							HKBT2_2256	HKBT2_3523,HKBT2_3061	HKBT2_3836	HKBT2_2900	HKBT2_2921	HKBT2_0902	HKBT2_1283	HKBT2_1284	HKBT2_2872		HKBT2_3136			HKBT2_3264	HKBT2_2285	HKBT2_2896,HKBT2_3659				HKBT2_2273	HKBT2_2276	HKBT2_3263	HKBT2_2272	HKBT2_3653	HKBT2_3648	HKBT2_1075		HKBT2_3010,HKBT2_2343,HKBT2_2345,HKBT2_1975	HKBT2_1164,HKBT2_0077								HKBT2_3925
Mycobacterium tuberculosis HKBS1_mtq	HKBS1_3624	HKBS1_3936							HKBS1_2260	HKBS1_3063,HKBS1_3526	HKBS1_3840	HKBS1_2904	HKBS1_2925	HKBS1_0901	HKBS1_1281	HKBS1_1282	HKBS1_2876		HKBS1_3138			HKBS1_3270	HKBS1_2289	HKBS1_2900,HKBS1_3662				HKBS1_2277	HKBS1_2280	HKBS1_3269	HKBS1_2276	HKBS1_3656	HKBS1_3651	HKBS1_1072		HKBS1_3012,HKBS1_2347,HKBS1_2349,HKBS1_1971	HKBS1_0077,HKBS1_1160								HKBS1_3928
Mycobacterium bovis AF2122/97_mbo	Mb3457c	Mb3744							Mb2160c	Mb2935,Mb3363	Mb3651c	Mb2774c	Mb2795c	Mb0881c	Mb1233c	Mb1234	Mb2745c		Mb3005c			Mb3129c	Mb2187c	Mb2769c,Mb3477c				Mb2175c	Mb2178c	Mb3128c	Mb2174c	Mb3471c	Mb3466c	Mb1046c		Mb2244,Mb2246c,Mb2885c,Mb1910	Mb1123,Mb0071c								Mb3736c
Mycobacterium bovis BCG Pasteur 1173P2_mbb	BCG_3493c	BCG_3777							BCG_2153c	BCG_2932,BCG_3400	BCG_3685c	BCG_2769c	BCG_2790c	BCG_0910c	BCG_1261c	BCG_1262	BCG_2739c		BCG_3002c			BCG_3127c	BCG_2180c	BCG_3513c,BCG_2764c				BCG_2168c	BCG_2171c	BCG_3126c	BCG_2167c	BCG_3507c	BCG_3502c	BCG_1075c		BCG_1915,BCG_2237,BCG_2239c,BCG_2882c	BCG_0101c,BCG_1153								BCG_3769c
Mycobacterium bovis BCG Tokyo 172_mbt	JTY_3493	JTY_3779							JTY_2147	JTY_3400,JTY_2927	JTY_3686	JTY_2763	JTY_2784	JTY_0880	JTY_1236	JTY_1237	JTY_2733		JTY_2997			JTY_3122	JTY_2174	JTY_2758,JTY_3513				JTY_2162	JTY_2165	JTY_3121	JTY_2161	JTY_3507	JTY_3502	JTY_1047		JTY_1899,JTY_2231,JTY_2233,JTY_2877	JTY_0072,JTY_1126								JTY_3771
Mycobacterium bovis BCG Mexico_mbm	BCGMEX_3491c	BCGMEX_3778							BCGMEX_2139c	BCGMEX_2927,BCGMEX_3398	BCGMEX_3683c	BCGMEX_2762c	BCGMEX_2783c	BCGMEX_0881c	BCGMEX_1233c	BCGMEX_1234	BCGMEX_2732c		BCGMEX_2998c			BCGMEX_3124c	BCGMEX_2167c	BCGMEX_2757c,BCGMEX_3511c				BCGMEX_2155c	BCGMEX_2158c	BCGMEX_3123c	BCGMEX_2154c	BCGMEX_3505c	BCGMEX_3500c	BCGMEX_1047c		BCGMEX_2876c,BCGMEX_2224,BCGMEX_2226c,BCGMEX_1896	BCGMEX_1125,BCGMEX_0072c								BCGMEX_3770c
Mycobacterium bovis BCG Korea 1168P_mbk	K60_035610	K60_038570							K60_022170	K60_030140,K60_034650	K60_037590	K60_028470	K60_028690	K60_009160	K60_012910	K60_012920	K60_028180		K60_030910			K60_032190	K60_022460	K60_035840,K60_028430				K60_022340	K60_022370	K60_032180	K60_022330	K60_035780	K60_035730	K60_010900		K60_029610,K60_019670,K60_023030,K60_023050	K60_000770,K60_011780								K60_038490
Mycobacterium bovis BCG ATCC 35743_mbx	BCGT_3295	BCGT_3579							BCGT_1956	BCGT_2748	BCGT_3486	BCGT_2585	BCGT_2603	BCGT_0663	BCGT_1031	BCGT_1032	BCGT_2557		BCGT_2821			BCGT_2954	BCGT_1985	BCGT_3316,BCGT_2580				BCGT_1973	BCGT_1976	BCGT_2953	BCGT_1972	BCGT_3310	BCGT_3305	BCGT_0831		BCGT_2693,BCGT_2038,BCGT_2041,BCGT_1712	BCGT_0922,BCGT_3863								BCGT_3571
Mycobacterium bovis ATCC BAA-935_mbz	LH58_18605	LH58_20090							LH58_11355	LH58_15455,LH58_18120	LH58_19590	LH58_14625	LH58_14725	LH58_04675	LH58_06600	LH58_06605	LH58_14470		LH58_15845			LH58_16515	LH58_11505	LH58_18715,LH58_14600				LH58_11445	LH58_11460	LH58_16510	LH58_11440	LH58_18685	LH58_18660	LH58_05565		LH58_10070,LH58_15185,LH58_11800,LH58_11810	LH58_00405,LH58_06025								LH58_20050
Mycobacterium africanum_maf	MAF_34370	MAF_37260							MAF_21480	MAF_29150,MAF_33460	MAF_36340	MAF_27580	MAF_27780	MAF_08670	MAF_12200	MAF_12210	MAF_27300		MAF_29860			MAF_31090	MAF_21760	MAF_27530,MAF_34620				MAF_21630	MAF_21660	MAF_31080	MAF_21620	MAF_34560	MAF_34510	MAF_10280		MAF_19000,MAF_22320,MAF_22340,MAF_28650	MAF_00700,MAF_11080								MAF_37180
Mycobacterium canettii CIPT 140010059_mce	MCAN_34471	MCAN_37391							MCAN_21601	MCAN_33581,MCAN_29321	MCAN_36391	MCAN_27801	MCAN_28011	MCAN_08601	MCAN_12161	MCAN_12171	MCAN_27521		MCAN_30031			MCAN_31291	MCAN_21871	MCAN_27751,MCAN_34641				MCAN_21751	MCAN_21781	MCAN_31281	MCAN_21741	MCAN_34581	MCAN_34531	MCAN_10231		MCAN_18931,MCAN_22431,MCAN_22451,MCAN_28821	MCAN_00701,MCAN_11021								MCAN_37311
Mycobacterium canettii CIPT 140060008_mcq	BN44_80083	BN44_120116							BN44_50065	BN44_70129,BN44_60386	BN44_120016	BN44_60213	BN44_60235	BN44_10939	BN44_11342	BN44_11343	BN44_60182		BN44_60464			BN44_60621	BN44_50097	BN44_80123,BN44_60208				BN44_50083	BN44_50087	BN44_60620	BN44_50082	BN44_80117	BN44_80112	BN44_11133		BN44_60330,BN44_50159,BN44_50161,BN44_40141	BN44_10087,BN44_11217								BN44_120108
Mycobacterium canettii CIPT 140070008_mcv	BN43_70077	BN43_90225							BN43_31354	BN43_60352,BN43_40618	BN43_90127	BN43_40437	BN43_40460	BN43_20309	BN43_30270	BN43_30271	BN43_40406		BN43_40689			BN43_60096	BN43_31388	BN43_70115,BN43_40432				BN43_31374	BN43_31378	BN43_60095	BN43_31373	BN43_70109	BN43_70104	BN43_30045		BN43_31020,BN43_31456,BN43_40554,BN43_31459	BN43_10083,BN43_30149								BN43_90217
Mycobacterium canettii CIPT 140070010_mcx	BN42_50082	BN42_90235							BN42_40049	BN42_41394,BN42_40908	BN42_90128	BN42_40732	BN42_40754	BN42_20638	BN42_21066	BN42_21067	BN42_40702		BN42_40985			BN42_41134	BN42_40078	BN42_40726				BN42_40066	BN42_40069	BN42_41133	BN42_40065	BN42_50118	BN42_50113	BN42_20842		BN42_30145,BN42_40140,BN42_40142,BN42_40853	BN42_20940,BN42_10103								BN42_90226
Mycobacterium canettii CIPT 140070017_mcz	BN45_70069	BN45_110076							BN45_50457	BN45_60374,BN45_51321	BN45_100139	BN45_51137	BN45_51160	BN45_20149	BN45_30263	BN45_30264	BN45_51106		BN45_51395			BN45_60100	BN45_50489	BN45_51132,BN45_70104				BN45_50477	BN45_50481	BN45_60099	BN45_50476	BN45_70098	BN45_70093	BN45_30051		BN45_51258,BN45_50144,BN45_50548,BN45_50550	BN45_10082,BN45_30135								BN45_110067
Mycobacterium microti_mmic	RN08_3776	RN08_4099							RN08_2368	RN08_3206,RN08_3676	RN08_4000	RN08_3039	RN08_3059	RN08_0954	RN08_1344	RN08_1345	RN08_3011		RN08_3289			RN08_3418	RN08_2402	RN08_3034,RN08_3809				RN08_2386	RN08_2389	RN08_3417	RN08_2385	RN08_3803	RN08_3798	RN08_1137		RN08_2466,RN08_2468,RN08_2084,RN08_3154,RN08_3155	RN08_0083,RN08_1228								RN08_4091
Mycobacterium leprae TN_mle	ML0375	ML2331							ML1297	ML0691	ML0211	ML1513			ML1058	ML1059	ML0996		ML1678			ML0669	ML0908	ML0977,ML2535				ML0916	ML0913	ML0670	ML0917	ML0366	ML0371	ML0249		ML0925,ML1631	ML1953								ML2323
Mycobacterium leprae Br4923_mlb	MLBr00375	MLBr02331							MLBr01297	MLBr00691	MLBr00211	MLBr01513			MLBr01058	MLBr01059	MLBr00996		MLBr01678			MLBr00669	MLBr00908	MLBr00977				MLBr00916	MLBr00913	MLBr00670	MLBr00917	MLBr00366	MLBr00371	MLBr00249		MLBr01631,MLBr00925	MLBr01953								MLBr02323
Mycobacterium avium subsp. paratuberculosis K-10_mpa	MAP_4258	MAP_2021c,MAP_0318								MAP_2979,MAP_3448	MAP_0436	MAP_2864c,MAP_1059,MAP_2392c	MAP_2878c	MAP_0788c	MAP_2578	MAP_2574c	MAP_2840c		MAP_3019c			MAP_3172c	MAP_1903c	MAP_2859c,MAP_4241					MAP_1898c	MAP_3171c	MAP_1894c	MAP_4247	MAP_4253	MAP_0984c		MAP_2931c,MAP_1966c,MAP_1962,MAP_1599	MAP_2699c								MAP_0311c
Mycobacterium avium subsp. paratuberculosis MAP4_mao	MAP4_4383	MAP4_3552,MAP4_1804							MAP4_2264	MAP4_0823,MAP4_0330	MAP4_3431	MAP4_2797,MAP4_0944,MAP4_1431	MAP4_0926,MAP4_0929	MAP4_3071	MAP4_1241	MAP4_1245	MAP4_0969		MAP4_0781			MAP4_0617	MAP4_1925	MAP4_4366,MAP4_0949				MAP4_1933	MAP4_1930	MAP4_0618	MAP4_1934	MAP4_4372	MAP4_4378	MAP4_2875		MAP4_1860,MAP4_1865,MAP4_2240,MAP4_0874	MAP4_1117								MAP4_3559
Mycobacterium avium subsp. paratuberculosis E1_mavi		RC58_09010,RC58_17650							RC58_11260	RC58_04040	RC58_17025	RC58_07095,RC58_04640,RC58_13865	RC58_04550,RC58_04565	RC58_15225	RC58_06140	RC58_06160	RC58_04770		RC58_03830			RC58_03010	RC58_09605	RC58_21690,RC58_04670				RC58_09645		RC58_03015	RC58_09650	RC58_21720	RC58_21750	RC58_14265		RC58_11140,RC58_09295,RC58_09315,RC58_04295	RC58_05550								RC58_17685
Mycobacterium avium subsp. paratuberculosis E93_mavu	RE97_21825	RE97_09015,RE97_17680							RE97_11270	RE97_01580,RE97_04045	RE97_17060	RE97_04640,RE97_13885,RE97_07095	RE97_04550,RE97_04565	RE97_15255	RE97_06135	RE97_06155	RE97_04765		RE97_03835			RE97_03015	RE97_09610	RE97_21740,RE97_04665				RE97_09650	RE97_09635	RE97_03020	RE97_09655	RE97_21770	RE97_21800	RE97_14295		RE97_04295,RE97_11150,RE97_09300,RE97_09320	RE97_05545								RE97_17715
Mycobacterium avium 104_mav	MAV_4372	MAV_2168,MAV_0385							MAV_2853	MAV_3766,MAV_4305	MAV_0529	MAV_1588,MAV_3450,MAV_3644	MAV_4999,MAV_3662,MAV_3665	MAV_0979	MAV_1345	MAV_1349	MAV_3619		MAV_3830			MAV_4003	MAV_2330	MAV_3639,MAV_4390,MAV_3795				MAV_2338	MAV_2335	MAV_4002	MAV_2340	MAV_4384	MAV_4377	MAV_1157		MAV_2244,MAV_2267,MAV_2829,MAV_3718	MAV_1215								MAV_0393
Mycobacterium avium subsp. avium DJO-44271_mavd	NF84_20080	NF84_01770,NF84_09760							NF84_12725	NF84_19760,NF84_17160	NF84_02355	NF84_15630,NF84_07040,NF84_16575	NF84_16650,NF84_16665	NF84_04220	NF84_05990	NF84_06005	NF84_16445		NF84_17460			NF84_18285	NF84_10480	NF84_17295,NF84_20160,NF84_16550				NF84_10520	NF84_10505	NF84_18280	NF84_10525	NF84_20140	NF84_20105	NF84_05065		NF84_12605,NF84_10105,NF84_10195,NF84_16920	NF84_05360								NF84_01805
Mycobacterium avium subsp. avium 2285 (R)_mavr	LA63_20300	LA63_09960,LA63_01825							LA63_12880	LA63_17335,LA63_19970	LA63_02420	LA63_07175,LA63_15775,LA63_16730	LA63_16815,LA63_16830	LA63_04320	LA63_06120	LA63_06135	LA63_16595		LA63_17640			LA63_18475	LA63_10700	LA63_17470,LA63_16700				LA63_10740	LA63_10725	LA63_18470	LA63_10745	LA63_20355	LA63_20325	LA63_05180		LA63_10320,LA63_12760,LA63_10410,LA63_17095	LA63_05480								LA63_01860
Mycobacterium avium subsp. avium 2285 (S)_mava	LA64_20285	LA64_09985,LA64_01835							LA64_12870	LA64_17325,LA64_19960	LA64_02430	LA64_07200,LA64_15780,LA64_16725	LA64_16810,LA64_16825	LA64_04330	LA64_06135	LA64_06150	LA64_16590		LA64_17630			LA64_18465	LA64_10735	LA64_17460,LA64_16695				LA64_10775	LA64_10760	LA64_18460	LA64_10780	LA64_20340	LA64_20310	LA64_05195		LA64_12750,LA64_10350,LA64_10440,LA64_17085	LA64_05495								LA64_01870
Mycobacterium intracellulare MOTT-02_mit	OCO_42440	OCO_03380,OCO_21520							OCO_26830	OCO_36020,OCO_41720	OCO_04410	OCO_16530,OCO_32860,OCO_34720	OCO_34880,OCO_34900	OCO_08440	OCO_12540	OCO_12570	OCO_34460		OCO_36500			OCO_38550	OCO_22750	OCO_23500,OCO_34670,OCO_42640,OCO_06820				OCO_22860	OCO_22830	OCO_38540	OCO_22870	OCO_42580	OCO_42490	OCO_10440		OCO_22110,OCO_22170,OCO_35470,OCO_26590	OCO_11210								OCO_03460
Mycobacterium intracellulare MOTT-64_mir	OCQ_43720	OCQ_03400,OCQ_20620							OCQ_25390	OCQ_37240,OCQ_42990	OCQ_04570	OCQ_14210,OCQ_35940,OCQ_33980	OCQ_36100,OCQ_36120	OCQ_08600	OCQ_12520	OCQ_12550	OCQ_35680		OCQ_37700			OCQ_39710	OCQ_21860	OCQ_06980,OCQ_35890,OCQ_43920				OCQ_21960	OCQ_21930	OCQ_39700	OCQ_21970	OCQ_43860	OCQ_43770	OCQ_10550		OCQ_21220,OCQ_21280,OCQ_25150,OCQ_36680	OCQ_11220								OCQ_03480
Mycobacterium intracellulare ATCC 13950_mia	OCU_42370	OCU_03450,OCU_21700							OCU_26690	OCU_36070,OCU_41630	OCU_04440	OCU_16730,OCU_32760,OCU_13180,OCU_34770	OCU_34930,OCU_34950	OCU_08520	OCU_12500	OCU_12530	OCU_34510		OCU_36540			OCU_38520	OCU_22960	OCU_42560,OCU_23400,OCU_06880,OCU_34720				OCU_23060	OCU_23030	OCU_38510	OCU_23070	OCU_42500	OCU_42420	OCU_10450		OCU_22300,OCU_22370,OCU_26450,OCU_35520	OCU_11190								OCU_03530
Mycobacterium intracellulare 1956_mie	LG41_20140	LG41_01720,LG41_10200							LG41_12660	LG41_19780,LG41_17080	LG41_02225	LG41_06345,LG41_15495,LG41_07860,LG41_16430	LG41_16510,LG41_16520	LG41_04180	LG41_06050	LG41_06065	LG41_16300		LG41_17305			LG41_18295	LG41_10810	LG41_20230,LG41_11025,LG41_16405				LG41_10860	LG41_10845	LG41_18290	LG41_10865	LG41_20200	LG41_20165	LG41_05115		LG41_10495,LG41_10525,LG41_16805,LG41_12540	LG41_05420								LG41_01760
Mycobacterium indicus pranii_mid	MIP_06403	MIP_03042,MIP_00709							MIP_03979	MIP_06283,MIP_05445	MIP_00852	MIP_04932,MIP_02283,MIP_05226	MIP_05252,MIP_05256	MIP_01432	MIP_01993	MIP_01997	MIP_05187		MIP_05518			MIP_05826	MIP_03212	MIP_06431,MIP_05220,MIP_06583,MIP_01198				MIP_03229	MIP_03226	MIP_05824	MIP_03231	MIP_06423	MIP_06412	MIP_01708		MIP_05364,MIP_04020,MIP_03125,MIP_03139	MIP_01805								MIP_00724
Mycobacterium yongonense_myo	OEM_42820	OEM_03500,OEM_19430							OEM_25350	OEM_36670,OEM_42010	OEM_04470	OEM_14530,OEM_35170,OEM_32430	OEM_35320,OEM_35340	OEM_08580	OEM_12680	OEM_12710	OEM_34890		OEM_37140			OEM_39050	OEM_20870	OEM_06910,OEM_43020,OEM_35120,OEM_21930,OEM_32950				OEM_20970	OEM_20940	OEM_39040	OEM_20980	OEM_42960	OEM_42870	OEM_10680		OEM_36080,OEM_20010,OEM_20280,OEM_25100	OEM_11320								OEM_03580
Mycobacterium smegmatis MC2 155_msm	MSMEG_1575	MSMEG_6935,MSMEG_6281		MSMEG_3978				MSMEG_0189	MSMEG_4194	MSMEG_2433,MSMEG_1661	MSMEG_6113	MSMEG_2684,MSMEG_0877,MSMEG_1156	MSMEG_2664,MSMEG_0733	MSMEG_5725	MSMEG_5104	MSMEG_5103	MSMEG_2735		MSMEG_2395			MSMEG_2089	MSMEG_4233	MSMEG_1536,MSMEG_2690,MSMEG_0617				MSMEG_4225	MSMEG_4228	MSMEG_2090	MSMEG_4222	MSMEG_1559	MSMEG_5986,MSMEG_0474,MSMEG_1568	MSMEG_5426		MSMEG_4290,MSMEG_4294,MSMEG_3561,MSMEG_3827,MSMEG_3828,MSMEG_5374,MSMEG_6260,MSMEG_2595,MSMEG_6693	MSMEG_5249								MSMEG_6257
Mycobacterium smegmatis MC2 155_msg	MSMEI_1537			MSMEI_3884				MSMEI_0184	MSMEI_4096	MSMEI_1622,MSMEI_2372,MSMEI_2371	MSMEI_5954	MSMEI_0856,MSMEI_2619,MSMEI_1124	MSMEI_0717,MSMEI_2600	MSMEI_5573	MSMEI_4976	MSMEI_4975	MSMEI_2668		MSMEI_2335			MSMEI_2043	MSMEI_4133	MSMEI_1500,MSMEI_2624				MSMEI_4125	MSMEI_4128	MSMEI_2044	MSMEI_4124	MSMEI_1521	MSMEI_0462,MSMEI_1531,MSMEI_5825	MSMEI_5277		MSMEI_6513,MSMEI_4189,MSMEI_4193,MSMEI_2533,MSMEI_3480,MSMEI_5228,MSMEI_6098,MSMEI_3737,MSMEI_3738,MSMEI_1084	MSMEI_5111								MSMEI_6095
Mycobacterium smegmatis MC2 155_msb	LJ00_07865	LJ00_31050		LJ00_19760				LJ00_00955	LJ00_20795	LJ00_08300,LJ00_12095,LJ00_12100	LJ00_30230	LJ00_13355,LJ00_04355,LJ00_05755	LJ00_03640,LJ00_13260	LJ00_28310	LJ00_25235	LJ00_25230	LJ00_13600		LJ00_11910			LJ00_10410	LJ00_20985	LJ00_13380,LJ00_07675				LJ00_20945	LJ00_20960	LJ00_10415	LJ00_20935	LJ00_07790	LJ00_02350,LJ00_07835,LJ00_29595	LJ00_26815		LJ00_12915,LJ00_17725,LJ00_19010,LJ00_19015,LJ00_21265,LJ00_21285,LJ00_33080,LJ00_05550,LJ00_30955,LJ00_26560	LJ00_25960								LJ00_30940
Mycobacterium smegmatis INHR1_msn	LI99_07865	LI99_31055		LI99_19765				LI99_00955	LI99_20800	LI99_12095,LI99_12100,LI99_08300	LI99_30235	LI99_04355,LI99_05755,LI99_13360	LI99_03640,LI99_13260	LI99_28315	LI99_25240	LI99_25235	LI99_13605		LI99_11910			LI99_10410	LI99_20990	LI99_07675,LI99_13385				LI99_20950	LI99_20965	LI99_10415	LI99_20940	LI99_07790	LI99_07835,LI99_02350,LI99_29600	LI99_26820		LI99_30960,LI99_21270,LI99_26565,LI99_21290,LI99_12915,LI99_17730,LI99_19015,LI99_19020,LI99_33085,LI99_05550	LI99_25965								LI99_30945
Mycobacterium smegmatis INHR2_msh	LI98_07865	LI98_31060		LI98_19770				LI98_00955	LI98_20805	LI98_12100,LI98_12105,LI98_08300	LI98_30240	LI98_04355,LI98_05755,LI98_13365	LI98_03640,LI98_13265	LI98_28320	LI98_25245	LI98_25240	LI98_13610		LI98_11915			LI98_10410	LI98_20995	LI98_07675,LI98_13390				LI98_20955	LI98_20970	LI98_10415	LI98_20945	LI98_07790	LI98_29605,LI98_02350,LI98_07835	LI98_26825		LI98_19020,LI98_19025,LI98_33090,LI98_05550,LI98_21275,LI98_21295,LI98_30965,LI98_26570,LI98_12920,LI98_17735	LI98_25970								LI98_30950
Mycobacterium sp. JS623_msa	Mycsm_01108	Mycsm_06061,Mycsm_06881,Mycsm_02052							Mycsm_03814,Mycsm_00487	Mycsm_01193,Mycsm_02302,Mycsm_02301	Mycsm_05934	Mycsm_02110,Mycsm_02517,Mycsm_01925	Mycsm_05670,Mycsm_02502	Mycsm_05494	Mycsm_04890	Mycsm_04889	Mycsm_02568		Mycsm_02265			Mycsm_01575	Mycsm_03867	Mycsm_02523,Mycsm_06762,Mycsm_06988,Mycsm_06989,Mycsm_07057,Mycsm_07192				Mycsm_03859	Mycsm_03862	Mycsm_01576	Mycsm_03858	Mycsm_01094	Mycsm_01103,Mycsm_05799	Mycsm_05163		Mycsm_02448,Mycsm_04125,Mycsm_03341,Mycsm_03353,Mycsm_06041,Mycsm_03925,Mycsm_03932,Mycsm_04755,Mycsm_04248	Mycsm_03746,Mycsm_05067								Mycsm_06037
Mycobacterium ulcerans_mul	MUL_0879	MUL_4308							MUL_2366	MUL_2045,MUL_1445	MUL_4203	MUL_1739,MUL_2184	MUL_2162,MUL_2164	MUL_0297	MUL_0953	MUL_0954	MUL_3369		MUL_1976			MUL_2409	MUL_3508	MUL_3390,MUL_0527,MUL_0860				MUL_3499	MUL_3502	MUL_2408	MUL_3498	MUL_0866	MUL_0872	MUL_4637		MUL_2782,MUL_1335,MUL_1340	MUL_0188,MUL_4902								MUL_4297
Mycobacterium vanbaalenii_mva	Mvan_1484	Mvan_5529							Mvan_3483	Mvan_2184,Mvan_1562	Mvan_5380	Mvan_0452,Mvan_2387,Mvan_0558	Mvan_2374	Mvan_5070	Mvan_4519	Mvan_4515	Mvan_2435		Mvan_2143			Mvan_1914	Mvan_3529	Mvan_2393,Mvan_0413				Mvan_3521	Mvan_3524	Mvan_1915	Mvan_3520	Mvan_1472	Mvan_1480	Mvan_4782		Mvan_5509,Mvan_1603,Mvan_1850,Mvan_0611,Mvan_0612,Mvan_3585,Mvan_3598,Mvan_2278,Mvan_4030,Mvan_2920	Mvan_4656								Mvan_5504
Mycobacterium gilvum PYR-GCK_mgi	Mflv_4934	Mflv_1286							Mflv_3043	Mflv_4179,Mflv_4869	Mflv_1409	Mflv_4000,Mflv_4352,Mflv_0532	Mflv_2754,Mflv_4013	Mflv_1680	Mflv_2179	Mflv_2180	Mflv_3961		Mflv_4219			Mflv_4448	Mflv_2982	Mflv_3994,Mflv_3034,Mflv_4959				Mflv_2990	Mflv_2987	Mflv_4447	Mflv_2991	Mflv_4947	Mflv_4939	Mflv_1944		Mflv_1300,Mflv_2909,Mflv_2928,Mflv_4065,Mflv_2596,Mflv_3319	Mflv_2060								Mflv_1304
Mycobacterium gilvum Spyr1_msp	Mspyr1_43510	Mspyr1_48950							Mspyr1_23590	Mspyr1_42850,Mspyr1_35220	Mspyr1_47620	Mspyr1_33450,Mspyr1_02270,Mspyr1_37010	Mspyr1_33570,Mspyr1_21930	Mspyr1_10620	Mspyr1_16110	Mspyr1_16120	Mspyr1_33060		Mspyr1_35620			Mspyr1_38470	Mspyr1_23150	Mspyr1_33390,Mspyr1_43760				Mspyr1_23230	Mspyr1_23200	Mspyr1_38460	Mspyr1_23240	Mspyr1_43640	Mspyr1_43560	Mspyr1_13470		Mspyr1_26470,Mspyr1_34100,Mspyr1_22530,Mspyr1_22590,Mspyr1_48790,Mspyr1_20310	Mspyr1_14840								Mspyr1_48750
Mycobacterium abscessus ATCC 19977_mab	MAB_3739c	MAB_0318c							MAB_2108,MAB_2450	MAB_3234,MAB_3681	MAB_0519	MAB_1047c,MAB_3084c	MAB_0727,MAB_3096c	MAB_0847c	MAB_1335c	MAB_1336	MAB_3043c		MAB_3286c			MAB_3475c	MAB_2000	MAB_2099,MAB_3074c,MAB_3756c				MAB_2008	MAB_2005	MAB_3474c	MAB_2009	MAB_3750c	MAB_3743c,MAB_0363c	MAB_1148c		MAB_1920,MAB_1933c	MAB_1236								MAB_0343
Mycobacterium abscessus subsp. bolletii 50594_mabb	MASS_3751	MASS_0315							MASS_2031,MASS_2372	MASS_3177,MASS_3694	MASS_0487	MASS_1040,MASS_3024	MASS_0696,MASS_3035	MASS_0857	MASS_1335	MASS_1336	MASS_2981		MASS_3231			MASS_3505	MASS_1989	MASS_3014,MASS_4221,MASS_4799,MASS_1097,MASS_2p0066,MASS_0261				MASS_1997	MASS_1994	MASS_3504	MASS_1998	MASS_3762	MASS_0359,MASS_3755	MASS_1145		MASS_1908,MASS_1921	MASS_1234								MASS_0338
Mycobacterium abscessus subsp. bolletii GO 6_mmv	MYCMA_2054	MYCMA_13385							MYCMA_1333,MYCMA_1102	MYCMA_1772,MYCMA_2022	MYCMA_0256	MYCMA_1692,MYCMA_0555	MYCMA_1699,MYCMA_12350	MYCMA_0435	MYCMA_0705	MYCMA_0706	MYCMA_1676		MYCMA_1805			MYCMA_1914	MYCMA_1047	MYCMA_2064,MYCMA_07240				MYCMA_1055	MYCMA_1052	MYCMA_1913	MYCMA_1056	MYCMA_2061	MYCMA_0189,MYCMA_2058	MYCMA_0611		MYCMA_0997,MYCMA_1004	MYCMA_0663								MYCMA_0177
Mycobacterium abscessus subsp. bolletii MA 1948_may	LA62_18990	LA62_01600							LA62_10730,LA62_12470	LA62_16420,LA62_18700	LA62_02630	LA62_05280,LA62_15660	LA62_03660,LA62_15715	LA62_04280	LA62_06760	LA62_06765	LA62_15450		LA62_16685			LA62_17670	LA62_10180	LA62_19075,LA62_10685,LA62_15610				LA62_10220	LA62_10205	LA62_17665	LA62_10225	LA62_19045	LA62_01825,LA62_19010	LA62_05805		LA62_09785,LA62_09850	LA62_06275								LA62_01720
Mycobacterium abscessus subsp. bolletii MC1518_mabo	NF82_18725	NF82_01595							NF82_12265,NF82_10530	NF82_16175,NF82_18435	NF82_02625	NF82_05275,NF82_15425	NF82_03655,NF82_15480	NF82_04275	NF82_06725	NF82_06730	NF82_15220		NF82_16440			NF82_17405	NF82_09985	NF82_18810,NF82_10485,NF82_15375				NF82_10025	NF82_10010	NF82_17400	NF82_10030	NF82_18780	NF82_18745,NF82_01820	NF82_05795		NF82_09590,NF82_09655	NF82_06250								NF82_01715
Mycobacterium abscessus subsp. bolletii CCUG 48898 = JCM 15300_mabl	MMASJCM_3752	MMASJCM_0312							MMASJCM_2057,MMASJCM_2394	MMASJCM_3682,MMASJCM_3239	MMASJCM_0506	MMASJCM_1072,MMASJCM_3089	MMASJCM_0717,MMASJCM_3100	MMASJCM_0792	MMASJCM_1363	MMASJCM_1364	MMASJCM_3048		MMASJCM_3293			MMASJCM_3497	MMASJCM_2014	MMASJCM_3769,MMASJCM_3079,MMASJCM_0223				MMASJCM_2022	MMASJCM_2019	MMASJCM_3496	MMASJCM_2023	MMASJCM_3763	MMASJCM_0355,MMASJCM_3756	MMASJCM_1158		MMASJCM_1930,MMASJCM_1947	MMASJCM_1263								MMASJCM_0334
Mycobacterium abscessus subsp. bolletii 103_maz	LA61_18890	LA61_01515							LA61_12365,LA61_10620	LA61_16320,LA61_18600	LA61_02545	LA61_15560,LA61_05190	LA61_03575,LA61_15615	LA61_04195	LA61_06655	LA61_06660	LA61_15350		LA61_16585			LA61_17570	LA61_10070	LA61_18975,LA61_10575,LA61_15510				LA61_10110	LA61_10095	LA61_17565	LA61_10115	LA61_18945	LA61_18910,LA61_01740	LA61_05720		LA61_09675,LA61_09740	LA61_06180								LA61_01635
Mycobacterium abscessus subsp. abscessus_mak	LH56_05505	LH56_20890							LH56_13380,LH56_11730	LH56_07955,LH56_05775	LH56_20020	LH56_08695,LH56_17765	LH56_08640,LH56_18985	LH56_18605	LH56_16420	LH56_16415	LH56_08905		LH56_07680			LH56_06730	LH56_13595	LH56_08745,LH56_05420				LH56_13555	LH56_13570	LH56_06735	LH56_13550	LH56_05450	LH56_05485,LH56_20680	LH56_17355		LH56_13930,LH56_14015	LH56_16890								LH56_20780
Mycobacterium abscessus DJO-44274_mys	NF92_05555	NF92_21550							NF92_12195,NF92_13855	NF92_08075,NF92_05820	NF92_20520	NF92_08840,NF92_18230	NF92_08785,NF92_19495	NF92_19075	NF92_16900	NF92_16895	NF92_09045		NF92_07805			NF92_06765	NF92_14070	NF92_05470,NF92_08890				NF92_14030	NF92_14045	NF92_06770	NF92_14025	NF92_05500	NF92_05535,NF92_21340	NF92_17825		NF92_14405,NF92_14490	NF92_17360								NF92_21440
Mycobacterium abscessus 4529_myc	NF90_05555	NF90_21560							NF90_12190,NF90_13855	NF90_05820,NF90_08075	NF90_20525	NF90_08840,NF90_18235	NF90_08785,NF90_19500	NF90_19080	NF90_16905	NF90_16900	NF90_09045		NF90_07805			NF90_06765	NF90_14070	NF90_05470,NF90_08890				NF90_14030	NF90_14045	NF90_06770	NF90_14025	NF90_05500	NF90_05535,NF90_21350	NF90_17830		NF90_14405,NF90_14490	NF90_17365								NF90_21450
Mycobacterium sp. MCS_mmc	Mmcs_1146	Mmcs_5404,Mmcs_4905							Mmcs_3158	Mmcs_1962,Mmcs_1216	Mmcs_4778	Mmcs_1696,Mmcs_2614,Mmcs_2116	Mmcs_2107,Mmcs_3568	Mmcs_4497	Mmcs_4013	Mmcs_4012	Mmcs_2163		Mmcs_1929			Mmcs_1611	Mmcs_3262	Mmcs_2121,Mmcs_3167,Mmcs_1126				Mmcs_3254	Mmcs_3257,Mmcs_0018	Mmcs_1612	Mmcs_3253	Mmcs_1134	Mmcs_3352,Mmcs_1139	Mmcs_4248		Mmcs_2057,Mmcs_5344,Mmcs_2754,Mmcs_4892,Mmcs_3320,Mmcs_3328,Mmcs_0870,Mmcs_0512,Mmcs_0233	Mmcs_4131								Mmcs_4889
Mycobacterium sp. KMS_mkm	Mkms_1163	Mkms_4994							Mkms_3220	Mkms_1233,Mkms_2008	Mkms_4864	Mkms_2162,Mkms_1724,Mkms_2658,Mkms_1740	Mkms_2153	Mkms_4584	Mkms_4087	Mkms_4086	Mkms_2209		Mkms_1975			Mkms_1636	Mkms_3324	Mkms_2167,Mkms_3229,Mkms_1143				Mkms_3316	Mkms_3319	Mkms_1637	Mkms_3315	Mkms_1151	Mkms_1156,Mkms_3414	Mkms_4334		Mkms_4981,Mkms_5433,Mkms_3382,Mkms_3390,Mkms_2103,Mkms_0523,Mkms_0887,Mkms_2798,Mkms_0243	Mkms_4206								Mkms_4978
Mycobacterium sp. JLS_mjl	Mjls_1173	Mjls_5273							Mjls_3170	Mjls_1243,Mjls_1942	Mjls_5164	Mjls_2643,Mjls_2103,Mjls_1674	Mjls_3573,Mjls_2090	Mjls_4880	Mjls_4243	Mjls_4242	Mjls_2150		Mjls_1909			Mjls_1582	Mjls_3273	Mjls_2108,Mjls_3179,Mjls_1153,Mjls_0805				Mjls_3265	Mjls_0018,Mjls_3268	Mjls_1583	Mjls_3264	Mjls_1161	Mjls_3363,Mjls_1166	Mjls_4627		Mjls_3331,Mjls_3339,Mjls_0223,Mjls_0501,Mjls_0876,Mjls_2784,Mjls_2040,Mjls_5260,Mjls_5723	Mjls_4362								Mjls_5257
Mycobacterium sinense_mjd	JDM601_3243	JDM601_4030,JDM601_4005							JDM601_1767	JDM601_3152,JDM601_2633	JDM601_3909	JDM601_2503,JDM601_2362	JDM601_1616,JDM601_2526	JDM601_0782	JDM601_1177	JDM601_1178	JDM601_2468		JDM601_2684			JDM601_2842	JDM601_1737	JDM601_0767,JDM601_2819,JDM601_2499,JDM601_3273				JDM601_1745	JDM601_1742	JDM601_2841	JDM601_1746	JDM601_3267	JDM601_3251	JDM601_0981		JDM601_1678,JDM601_1682,JDM601_4178,JDM601_2581	JDM601_1039								JDM601_3991
Mycobacterium marinum_mmi	MMAR_1119	MMAR_5233		MMAR_1674					MMAR_3116	MMAR_1797,MMAR_1192	MMAR_5127	MMAR_1962,MMAR_2154	MMAR_1938,MMAR_1936	MMAR_4678	MMAR_4236	MMAR_4235	MMAR_1987		MMAR_1733			MMAR_1530	MMAR_3200	MMAR_1102,MMAR_3126,MMAR_2131,MMAR_1967				MMAR_3191	MMAR_3194	MMAR_1531	MMAR_3190	MMAR_1108	MMAR_1114	MMAR_4467		MMAR_2763,MMAR_3549,MMAR_3289,MMAR_3294	MMAR_0208,MMAR_4375								MMAR_5222
Mycobacterium rhodesiae_mrh	MycrhN_0591	MycrhN_2070							MycrhN_5134	MycrhN_0513,MycrhN_5855,MycrhN_5856	MycrhN_2185	MycrhN_5632,MycrhN_6065,MycrhN_5818,MycrhN_3210	MycrhN_5646,MycrhN_6096	MycrhN_2614	MycrhN_3669	MycrhN_3670	MycrhN_5589		MycrhN_5888			MycrhN_0218	MycrhN_4545	MycrhN_5628,MycrhN_5144,MycrhN_0615				MycrhN_4554	MycrhN_4551	MycrhN_0217	MycrhN_4555	MycrhN_0605	MycrhN_0595	MycrhN_3416		MycrhN_5700,MycrhN_4300,MycrhN_4144,MycrhN_4480,MycrhN_4485,MycrhN_4889,MycrhN_2083	MycrhN_3533								MycrhN_2086
Mycobacterium sp. MOTT36Y_mmm	W7S_21280	W7S_01660,W7S_10115							W7S_13025	W7S_20820,W7S_18020	W7S_02150	W7S_06935,W7S_17370,W7S_16445	W7S_17450,W7S_17460	W7S_04170	W7S_06105	W7S_06120	W7S_17240		W7S_18265			W7S_19255	W7S_10820	W7S_03360,W7S_11345,W7S_17345,W7S_21370,W7S_21910				W7S_10870	W7S_10855	W7S_19250	W7S_10875	W7S_21340	W7S_21305	W7S_05195		W7S_10405,W7S_10535,W7S_12905,W7S_17740	W7S_05480								W7S_01700
Mycobacterium chubuense_mcb	Mycch_1086	Mycch_4858							Mycch_0536,Mycch_3136	Mycch_1910,Mycch_1165,Mycch_1909	Mycch_4730	Mycch_1736,Mycch_2085	Mycch_2075,Mycch_3302	Mycch_4436	Mycch_3923	Mycch_3919	Mycch_2133		Mycch_0148,Mycch_1861			Mycch_1560	Mycch_3169	Mycch_1052,Mycch_2092				Mycch_3161	Mycch_3164	Mycch_1561	Mycch_3160	Mycch_1065	Mycch_1079,Mycch_4610,Mycch_4626	Mycch_4181		Mycch_4844,Mycch_2843,Mycch_2019,Mycch_3226,Mycch_3234,Mycch_0036	Mycch_4068								Mycch_4838
Mycobacterium liflandii_mli	MULP_01251	MULP_05514		MULP_01828					MULP_03379	MULP_01955,MULP_01342	MULP_05390	MULP_00999,MULP_03015,MULP_02128	MULP_02107,MULP_02109	MULP_04894	MULP_04409	MULP_04408	MULP_02154		MULP_01889			MULP_01650	MULP_03426	MULP_05079,MULP_02133				MULP_03415	MULP_03418	MULP_01651	MULP_03414	MULP_01240	MULP_01246	MULP_04683		MULP_03521,MULP_03527,MULP_02519,MULP_03806	MULP_04590,MULP_00181								MULP_05501
Mycobacterium kansasii ATCC 12478_mkn	MKAN_20155	MKAN_13425		MKAN_06030					MKAN_02370	MKAN_20665,MKAN_24220	MKAN_12545	MKAN_06085,MKAN_25115,MKAN_26285	MKAN_24990,MKAN_25005	MKAN_09640	MKAN_07065	MKAN_07060	MKAN_25250		MKAN_23655			MKAN_22500	MKAN_02725	MKAN_02455,MKAN_20070,MKAN_25145,MKAN_04415				MKAN_02680	MKAN_02695	MKAN_22505	MKAN_02675	MKAN_20105	MKAN_20135	MKAN_08500		MKAN_03060,MKAN_03080	MKAN_08060								MKAN_13370
Mycobacterium kansasii 662_mks	LG40_19975	LG40_13265							LG40_02390	LG40_23970,LG40_20480	LG40_12395	LG40_26035,LG40_06020,LG40_24870	LG40_24745,LG40_24760	LG40_09475	LG40_06995	LG40_06990	LG40_25005		LG40_23415			LG40_22285	LG40_02745	LG40_02490,LG40_19890,LG40_24900				LG40_02700	LG40_02715	LG40_22290	LG40_02695	LG40_19925	LG40_19955	LG40_08350		LG40_03080,LG40_03100	LG40_07915								LG40_13210
Mycobacterium kansasii 824_mki	LH54_20080	LH54_13405							LH54_02400	LH54_20595,LH54_24100	LH54_12545	LH54_26170,LH54_06030,LH54_25000	LH54_24875,LH54_24890	LH54_09600	LH54_07005	LH54_07000	LH54_25135		LH54_23550			LH54_22415	LH54_02750	LH54_25030,LH54_02490,LH54_19995				LH54_02705	LH54_02720	LH54_22420	LH54_02700	LH54_20030	LH54_20060	LH54_08450		LH54_03085,LH54_03105	LH54_08015								LH54_13350
Mycobacterium neoaurum_mne	D174_07395	D174_27135							D174_14085	D174_11035,D174_07895,D174_11030	D174_25070	D174_06020,D174_11740	D174_11660,D174_22330	D174_23375	D174_20835	D174_20830	D174_11910		D174_10740			D174_09640	D174_17805	D174_11770,D174_07160				D174_17770	D174_17785	D174_09645	D174_17765	D174_07295	D174_07325,D174_24445	D174_22110		D174_11345,D174_19325,D174_18105,D174_18135,D174_25615,D174_15455	D174_21480								D174_25605
Mycobacterium sp. VKM Ac-1817D_myv	G155_08015	G155_28040							G155_17875	G155_08680,G155_11700,G155_11705	G155_26970	G155_12645,G155_10755,G155_09785	G155_12540,G155_03700	G155_05680	G155_22140	G155_22135	G155_12800		G155_11525			G155_10220	G155_18065	G155_12685,G155_07725,G155_27665				G155_18025	G155_18040	G155_10225	G155_18020	G155_07805	G155_07970	G155_23975		G155_02210,G155_07915,G155_12225,G155_27890,G155_18365,G155_18395	G155_22835								G155_27770
Mycobacterium sp. EPa45_mye	AB431_06870	AB431_27500							AB431_18430	AB431_10710,AB431_10720,AB431_07315	AB431_26850	AB431_15750,AB431_25035,AB431_11610	AB431_17430,AB431_11495	AB431_24765	AB431_23175	AB431_23170	AB431_11785		AB431_10500			AB431_08960	AB431_18640	AB431_23360,AB431_09200,AB431_11650				AB431_18605	AB431_18620	AB431_08965	AB431_18600	AB431_06795	AB431_06820	AB431_23580		AB431_19545,AB431_20090,AB431_20455,AB431_27410,AB431_11065,AB431_18945,AB431_18980,AB431_16700	AB431_06345								AB431_27390
Mycobacterium goodii_mgo	AFA91_31050	AFA91_03660							AFA91_19130	AFA91_27325,AFA91_27330,AFA91_30645	AFA91_10155	AFA91_00875,AFA91_06100,AFA91_26055	AFA91_01745,AFA91_26205	AFA91_12020	AFA91_15010	AFA91_15015	AFA91_25820		AFA91_27515			AFA91_28640	AFA91_18935	AFA91_06830,AFA91_16240,AFA91_31230,AFA91_26030				AFA91_18975	AFA91_18960	AFA91_28635	AFA91_18980	AFA91_31125	AFA91_10860,AFA91_31095	AFA91_13575		AFA91_03510,AFA91_22050,AFA91_26690,AFA91_05530,AFA91_18630,AFA91_18650	AFA91_14380								AFA91_03495
Mycobacterium fortuitum_mft	XA26_15950	XA26_56670							XA26_36430	XA26_17390,XA26_24120,XA26_24130	XA26_54610	XA26_25980,XA26_19580,XA26_22130	XA26_25770,XA26_06900	XA26_11220	XA26_45150	XA26_45140	XA26_26300		XA26_23740			XA26_20900	XA26_36820	XA26_26060,XA26_15400,XA26_55920				XA26_36740	XA26_36770	XA26_20910	XA26_36730	XA26_15550	XA26_15860	XA26_48440		XA26_25130,XA26_37540,XA26_37600,XA26_15740,XA26_56360	XA26_46840								XA26_56120
Mycobacterium haemophilum_mhad	B586_18245	B586_03665							B586_10515	B586_15400,B586_17935	B586_05320,B586_04190	B586_14795,B586_20140	B586_14900	B586_05750	B586_07630	B586_07635	B586_14670		B586_15595			B586_16265	B586_10335	B586_14770,B586_18320				B586_10375	B586_10360	B586_16260	B586_10380	B586_18290	B586_18265	B586_06715		B586_11570,B586_10070,B586_10060	B586_07045								B586_03705
Mycobacterium phlei_mphl	MPHLCCUG_01429	MPHLCCUG_00320							MPHLCCUG_03258	MPHLCCUG_02103,MPHLCCUG_02104,MPHLCCUG_01498	MPHLCCUG_00431	MPHLCCUG_01904,MPHLCCUG_03162	MPHLCCUG_01871,MPHLCCUG_03173	MPHLCCUG_00762	MPHLCCUG_04058	MPHLCCUG_04057	MPHLCCUG_03132		MPHLCCUG_02067			MPHLCCUG_01776	MPHLCCUG_03297	MPHLCCUG_03157,MPHLCCUG_01396				MPHLCCUG_03289	MPHLCCUG_03292	MPHLCCUG_01777	MPHLCCUG_03288	MPHLCCUG_01403	MPHLCCUG_01409	MPHLCCUG_04362		MPHLCCUG_02419,MPHLCCUG_02429,MPHLCCUG_05112,MPHLCCUG_00335,MPHLCCUG_01103,MPHLCCUG_02220,MPHLCCUG_03353,MPHLCCUG_03359	MPHLCCUG_04246								MPHLCCUG_00338
Mycobacterium vaccae_mvq	MYVA_1237	MYVA_5406							MYVA_3407	MYVA_1313,MYVA_2067,MYVA_2068	MYVA_5271	MYVA_2261	MYVA_2251,MYVA_3601	MYVA_4915	MYVA_4293	MYVA_4292	MYVA_2310		MYVA_2032			MYVA_1750	MYVA_3477	MYVA_4434,MYVA_1210,MYVA_2267				MYVA_3469	MYVA_3472	MYVA_1751	MYVA_3468	MYVA_1223	MYVA_5158,MYVA_1232	MYVA_4609		MYVA_5389,MYVA_0042,MYVA_4540,MYVA_1365,MYVA_1685,MYVA_2193,MYVA_3533,MYVA_3544,MYVA_3827	MYVA_4482								MYVA_5386
Chlamydia trachomatis D/UW-3/CX_ctr		CT_268								CT_551		CT_361	CT_364				CT_430	CT_390	CT_762				CT_270	CT_739					CT_760			CT_815	CT_816				CT_432						CT_531		CT_362
Chlamydia trachomatis D-EC_ctd		CTDEC_0268								CTDEC_0551		CTDEC_0361	CTDEC_0364				CTDEC_0430	CTDEC_0390	CTDEC_0762				CTDEC_0270	CTDEC_0739					CTDEC_0760			CTDEC_0815	CTDEC_0816				CTDEC_0432						CTDEC_0531		CTDEC_0362
Chlamydia trachomatis D-LC_ctf		CTDLC_0268								CTDLC_0551		CTDLC_0361	CTDLC_0364				CTDLC_0430	CTDLC_0390	CTDLC_0762				CTDLC_0270	CTDLC_0739					CTDLC_0760			CTDLC_0815	CTDLC_0816				CTDLC_0432						CTDLC_0531		CTDLC_0362
Chlamydia trachomatis D/SotonD1_ctrd		SOTOND1_00278								SOTOND1_00586		SOTOND1_00382	SOTOND1_00385				SOTOND1_00456	SOTOND1_00412	SOTOND1_00817				SOTOND1_00280	SOTOND1_00786					SOTOND1_00815			SOTOND1_00873	SOTOND1_00874				SOTOND1_00458						SOTOND1_00565		SOTOND1_00383
Chlamydia trachomatis D/SotonD5_ctro		SOTOND5_00277								SOTOND5_00584		SOTOND5_00379	SOTOND5_00382				SOTOND5_00454	SOTOND5_00409	SOTOND5_00815				SOTOND5_00279	SOTOND5_00784					SOTOND5_00813			SOTOND5_00870	SOTOND5_00871				SOTOND5_00456						SOTOND5_00563		SOTOND5_00380
Chlamydia trachomatis D/SotonD6_ctrt		SOTOND6_00277								SOTOND6_00583		SOTOND6_00379	SOTOND6_00382				SOTOND6_00453	SOTOND6_00409	SOTOND6_00815				SOTOND6_00279	SOTOND6_00784					SOTOND6_00813			SOTOND6_00870	SOTOND6_00871				SOTOND6_00455						SOTOND6_00562		SOTOND6_00380
Chlamydia trachomatis A/HAR-13_cta		CTA_0290								CTA_0601		CTA_0393	CTA_0396				CTA_0470	CTA_0425	CTA_0832				CTA_0292	CTA_0801					CTA_0830			CTA_0888	CTA_0889				CTA_0472						CTA_0580		CTA_0394
Chlamydia trachomatis A2497_cty		CTR_2631								CTR_5541		CTR_3591	CTR_3621				CTR_4311	CTR_3891	CTR_7661				CTR_2651	CTR_7431					CTR_7641			CTR_8221	CTR_8231				CTR_4331						CTR_5341		CTR_3601
Chlamydia trachomatis A2497_cra		CTO_0290								CTO_0601		CTO_0393	CTO_0396				CTO_0470	CTO_0425	CTO_0832				CTO_0292	CTO_0801					CTO_0830			CTO_0888	CTO_0889				CTO_0472						CTO_0580		CTO_0394
Chlamydia trachomatis A/363_ctrq		A363_00285								A363_00593		A363_00386	A363_00389				A363_00463	A363_00418	A363_00824				A363_00287	A363_00793					A363_00822			A363_00879	A363_00880				A363_00465						A363_00572		A363_00387
Chlamydia trachomatis A/5291_ctrx		A5291_00284								A5291_00592		A5291_00385	A5291_00388				A5291_00462	A5291_00417	A5291_00823				A5291_00286	A5291_00792					A5291_00821			A5291_00878	A5291_00879				A5291_00464						A5291_00571		A5291_00386
Chlamydia trachomatis A/7249_ctrz		A7249_00284								A7249_00591		A7249_00385	A7249_00388				A7249_00461	A7249_00417	A7249_00822				A7249_00286	A7249_00791					A7249_00820			A7249_00877	A7249_00878				A7249_00463						A7249_00570		A7249_00386
Chlamydia trachomatis L1/1322/p2_ctrp		L11322_00274								L11322_00579		L11322_00375	L11322_00378				L11322_00449	L11322_00405	L11322_00811				L11322_00276	L11322_00780					L11322_00809			L11322_00867	L11322_00868				L11322_00451						L11322_00558		L11322_00376
Chlamydia trachomatis L1/115_ctlj		L1115_00274								L1115_00579		L1115_00375	L1115_00378				L1115_00449	L1115_00405	L1115_00811				L1115_00276	L1115_00780					L1115_00809			L1115_00867	L1115_00868				L1115_00451						L1115_00558		L1115_00376
Chlamydia trachomatis L1/224_ctlx		L1224_00273								L1224_00579		L1224_00375	L1224_00378				L1224_00449	L1224_00405	L1224_00811				L1224_00275	L1224_00780					L1224_00809			L1224_00868	L1224_00869				L1224_00451						L1224_00558		L1224_00376
Chlamydia trachomatis L1/440/LN_ctll		L1440_00275								L1440_00582		L1440_00377	L1440_00380				L1440_00452	L1440_00407	L1440_00814				L1440_00277	L1440_00783					L1440_00812			L1440_00870	L1440_00871				L1440_00454						L1440_00561		L1440_00378
Chlamydia trachomatis L2/434/Bu_ctb		CTL0520								CTL0813		CTL0615	CTL0618				CTL0689	CTL0646	CTL0131				CTL0522	CTL0108					CTL0129			CTL0187	CTL0188				CTL0691						CTL0793		CTL0616
Chlamydia trachomatis L2/25667R_ctrr		L225667R_00274								L225667R_00581		L225667R_00376	L225667R_00379				L225667R_00451	L225667R_00406	L225667R_00812				L225667R_00276	L225667R_00781					L225667R_00810			L225667R_00868	L225667R_00869				L225667R_00453						L225667R_00560		L225667R_00377
Chlamydia trachomatis L2/434/Bu(f)_ctlf		CTLFINAL_02730								CTLFINAL_04245		CTLFINAL_03220	CTLFINAL_03235				CTLFINAL_03590	CTLFINAL_03375	CTLFINAL_00705				CTLFINAL_02740	CTLFINAL_00575					CTLFINAL_00695			CTLFINAL_01005	CTLFINAL_01010				CTLFINAL_03600						CTLFINAL_04140		CTLFINAL_03225
Chlamydia trachomatis L2/434/Bu(i)_ctli		CTLINITIAL_02725								CTLINITIAL_04240		CTLINITIAL_03215	CTLINITIAL_03230				CTLINITIAL_03580	CTLINITIAL_03365	CTLINITIAL_00705				CTLINITIAL_02735	CTLINITIAL_00575					CTLINITIAL_00695			CTLINITIAL_01005	CTLINITIAL_01010				CTLINITIAL_03590						CTLINITIAL_04135		CTLINITIAL_03220
Chlamydia trachomatis L2b/UCH-1/proctitis_ctl		CTLon_0516								CTLon_0808		CTLon_0613	CTLon_0616				CTLon_0685	CTLon_0643	CTLon_0131				CTLon_0518	CTLon_0108					CTLon_0129			CTLon_0187	CTLon_0188				CTLon_0687						CTLon_0788		CTLon_0614
Chlamydia trachomatis L2b/UCH-2_ctru		L2BUCH2_00273								L2BUCH2_00578		L2BUCH2_00374	L2BUCH2_00377				L2BUCH2_00448	L2BUCH2_00404	L2BUCH2_00810				L2BUCH2_00275	L2BUCH2_00779					L2BUCH2_00808			L2BUCH2_00867	L2BUCH2_00868				L2BUCH2_00450						L2BUCH2_00557		L2BUCH2_00375
Chlamydia trachomatis L2b/LST_ctrl		L2BLST_00273								L2BLST_00578		L2BLST_00374	L2BLST_00377				L2BLST_00448	L2BLST_00404	L2BLST_00810				L2BLST_00275	L2BLST_00779					L2BLST_00808			L2BLST_00867	L2BLST_00868				L2BLST_00450						L2BLST_00557		L2BLST_00375
Chlamydia trachomatis L2b/CV204_ctrv		L2BCV204_00273								L2BCV204_00578		L2BCV204_00374	L2BCV204_00377				L2BCV204_00448	L2BCV204_00404	L2BCV204_00810				L2BCV204_00275	L2BCV204_00779					L2BCV204_00808			L2BCV204_00867	L2BCV204_00868				L2BCV204_00450						L2BCV204_00557		L2BCV204_00375
Chlamydia trachomatis L2b/Ams1_ctrm		L2BAMS1_00273								L2BAMS1_00578		L2BAMS1_00374	L2BAMS1_00377				L2BAMS1_00448	L2BAMS1_00404	L2BAMS1_00810				L2BAMS1_00275	L2BAMS1_00779					L2BAMS1_00808			L2BAMS1_00867	L2BAMS1_00868				L2BAMS1_00450						L2BAMS1_00557		L2BAMS1_00375
Chlamydia trachomatis L2b/Ams2_ctla		L2BAMS2_00273								L2BAMS2_00578		L2BAMS2_00374	L2BAMS2_00377				L2BAMS2_00448	L2BAMS2_00404	L2BAMS2_00810				L2BAMS2_00275	L2BAMS2_00779					L2BAMS2_00808			L2BAMS2_00867	L2BAMS2_00868				L2BAMS2_00450						L2BAMS2_00557		L2BAMS2_00375
Chlamydia trachomatis L2b/Ams3_ctlm		L2BAMS3_00273								L2BAMS3_00578		L2BAMS3_00374	L2BAMS3_00377				L2BAMS3_00448	L2BAMS3_00404	L2BAMS3_00810				L2BAMS3_00275	L2BAMS3_00779					L2BAMS3_00808			L2BAMS3_00867	L2BAMS3_00868				L2BAMS3_00450						L2BAMS3_00557		L2BAMS3_00375
Chlamydia trachomatis L2b/Ams4_ctls		L2BAMS4_00274								L2BAMS4_00579		L2BAMS4_00375	L2BAMS4_00378				L2BAMS4_00449	L2BAMS4_00405	L2BAMS4_00810				L2BAMS4_00276	L2BAMS4_00779					L2BAMS4_00808			L2BAMS4_00867	L2BAMS4_00868				L2BAMS4_00451						L2BAMS4_00558		L2BAMS4_00376
Chlamydia trachomatis L2b/Ams5_ctlz		L2BAMS5_00274								L2BAMS5_00579		L2BAMS5_00375	L2BAMS5_00378				L2BAMS5_00449	L2BAMS5_00405	L2BAMS5_00811				L2BAMS5_00276	L2BAMS5_00780					L2BAMS5_00809			L2BAMS5_00868	L2BAMS5_00869				L2BAMS5_00451						L2BAMS5_00558		L2BAMS5_00376
Chlamydia trachomatis L2b/Canada1_ctlc		L2BCAN1_00275								L2BCAN1_00579		L2BCAN1_00376	L2BCAN1_00379				L2BCAN1_00449	L2BCAN1_00406	L2BCAN1_00812				L2BCAN1_00277	L2BCAN1_00781					L2BCAN1_00810			L2BCAN1_00868	L2BCAN1_00869				L2BCAN1_00451						L2BCAN1_00558		L2BCAN1_00377
Chlamydia trachomatis L2b/Canada2_ctln		L2BCAN2_00274								L2BCAN2_00579		L2BCAN2_00375	L2BCAN2_00378				L2BCAN2_00449	L2BCAN2_00405	L2BCAN2_00809				L2BCAN2_00276	L2BCAN2_00780					L2BCAN2_00807			L2BCAN2_00866	L2BCAN2_00867				L2BCAN2_00451						L2BCAN2_00558		L2BCAN2_00376
Chlamydia trachomatis L2b/795_ctlb		L2B795_00274								L2B795_00579		L2B795_00375	L2B795_00378				L2B795_00449	L2B795_00405	L2B795_00810				L2B795_00276	L2B795_00779					L2B795_00808			L2B795_00867	L2B795_00868				L2B795_00451						L2B795_00558		L2B795_00376
Chlamydia trachomatis L2b/8200/07_ctlq		L2B8200_00273								L2B8200_00578		L2B8200_00374	L2B8200_00377				L2B8200_00448	L2B8200_00404	L2B8200_00810				L2B8200_00275	L2B8200_00779					L2B8200_00808			L2B8200_00867	L2B8200_00868				L2B8200_00450						L2B8200_00557		L2B8200_00375
Chlamydia trachomatis L2c_cto		CTL2C_593								CTL2C_717		CTL2C_156	CTL2C_719				CTL2C_465	CTL2C_909	CTL2C_47				CTL2C_769	CTL2C_584					CTL2C_918			CTL2C_314	CTL2C_613				CTL2C_121						CTL2C_133		CTL2C_154
Chlamydia trachomatis L3/404/LN_ctrn		L3404_00273								L3404_00579		L3404_00375	L3404_00378				L3404_00449	L3404_00405	L3404_00810				L3404_00275	L3404_00779					L3404_00808			L3404_00866	L3404_00867				L3404_00451						L3404_00558		L3404_00376
Chlamydia trachomatis B/Jali20/OT_ctj		JALI_2631								JALI_5541		JALI_3591	JALI_3621				JALI_4311	JALI_3891	JALI_7671				JALI_2651	JALI_7441					JALI_7651			JALI_8231	JALI_8241				JALI_4331						JALI_5341		JALI_3601
Chlamydia trachomatis B/TZ1A828/OT_ctz		CTB_2631								CTB_5541		CTB_3591	CTB_3621				CTB_4311	CTB_3891	CTB_7671				CTB_2651	CTB_7441					CTB_7651			CTB_8231	CTB_8241				CTB_4331						CTB_5341		CTB_3601
Chlamydia trachomatis E/11023_ctg		E11023_01385								E11023_02895		E11023_01890	E11023_01905				E11023_02240	E11023_02030	E11023_04030				E11023_01395	E11023_03900					E11023_04020			E11023_04335	E11023_04340				E11023_02250						E11023_02795		E11023_01895
Chlamydia trachomatis E/150_ctk		E150_01395								E150_02910		E150_01905	E150_01920				E150_02255	E150_02045	E150_04065				E150_01405	E150_03935					E150_04055			E150_04370	E150_04375				E150_02265						E150_02810		E150_01910
Chlamydia trachomatis Sweden2_csw		SW2_2701								SW2_5611		SW2_3661	SW2_3691				SW2_4381	SW2_3961	SW2_7741				SW2_2721	SW2_7511					SW2_7721			SW2_8301	SW2_8311				SW2_4401						SW2_5411		SW2_3671
Chlamydia trachomatis E/SW3_ces		ESW3_2701								ESW3_5611		ESW3_3661	ESW3_3691				ESW3_4381	ESW3_3961	ESW3_7741				ESW3_2721	ESW3_7511					ESW3_7721			ESW3_8301	ESW3_8311				ESW3_4401						ESW3_5411		ESW3_3671
Chlamydia trachomatis E/Bour_ctrb		BOUR_00280								BOUR_00588		BOUR_00385	BOUR_00388				BOUR_00459	BOUR_00415	BOUR_00819				BOUR_00282	BOUR_00788					BOUR_00817			BOUR_00875	BOUR_00876				BOUR_00461						BOUR_00567		BOUR_00386
Chlamydia trachomatis E/SotonE4_ctre		SOTONE4_00276								SOTONE4_00583		SOTONE4_00380	SOTONE4_00383				SOTONE4_00454	SOTONE4_00410	SOTONE4_00814				SOTONE4_00278	SOTONE4_00783					SOTONE4_00812			SOTONE4_00870	SOTONE4_00871				SOTONE4_00456						SOTONE4_00562		SOTONE4_00381
Chlamydia trachomatis E/SotonE8_ctrs		SOTONE8_00282								SOTONE8_00589		SOTONE8_00386	SOTONE8_00389				SOTONE8_00460	SOTONE8_00416	SOTONE8_00821				SOTONE8_00284	SOTONE8_00790					SOTONE8_00819			SOTONE8_00875	SOTONE8_00876				SOTONE8_00462						SOTONE8_00568		SOTONE8_00387
Chlamydia trachomatis E/C599_ctec		EC599_2741								EC599_5721		EC599_3721	EC599_3751				EC599_4441	EC599_4021	EC599_8021				EC599_2761	EC599_7691					EC599_8001			EC599_8591	EC599_8601				EC599_4461						EC599_5521		EC599_3731
Chlamydia trachomatis F/SW4_cfs		FSW4_2701								FSW4_5611		FSW4_3661	FSW4_3691				FSW4_4381	FSW4_3961	FSW4_7741				FSW4_2721	FSW4_7511					FSW4_7721			FSW4_8301	FSW4_8311				FSW4_4401						FSW4_5411		FSW4_3671
Chlamydia trachomatis F/SW5_cfw		FSW5_2701								FSW5_5611		FSW5_3661	FSW5_3691				FSW5_4381	FSW5_3961	FSW5_7741				FSW5_2721	FSW5_7511					FSW5_7721			FSW5_8301	FSW5_8311				FSW5_4401						FSW5_5411		FSW5_3671
Chlamydia trachomatis F/SWFPminus_ctfw		SWFP_2871								SWFP_5981		SWFP_3891	SWFP_3921				SWFP_4641	SWFP_4191	SWFP_8381				SWFP_2891	SWFP_8041					SWFP_8361			SWFP_8971	SWFP_8981				SWFP_4661						SWFP_5771		SWFP_3901
Chlamydia trachomatis F/SotonF3_ctrf		SOTONF3_00277								SOTONF3_00583		SOTONF3_00380	SOTONF3_00383				SOTONF3_00454	SOTONF3_00410	SOTONF3_00815				SOTONF3_00279	SOTONF3_00784					SOTONF3_00813			SOTONF3_00871	SOTONF3_00872				SOTONF3_00456						SOTONF3_00562		SOTONF3_00381
Chlamydia trachomatis F/11-96_ctch		O173_01455								O173_03045		O173_01985	O173_02000				O173_02355	O173_02135	O173_04260				O173_01465	O173_04090					O173_04250			O173_04565	O173_04570				O173_02365						O173_02935		O173_01990
Chlamydia trachomatis G/11074_ctn		G11074_01375								G11074_02890		G11074_01870	G11074_01885				G11074_02230	G11074_02015	G11074_04035				G11074_01385	G11074_03905					G11074_04025			G11074_04325	G11074_04330				G11074_02240						G11074_02790		G11074_01875
Chlamydia trachomatis G/11222_ctq		G11222_01375								G11222_02895		G11222_01870	G11222_01885				G11222_02230	G11222_02015	G11222_04060				G11222_01385	G11222_03930					G11222_04050			G11222_04360	G11222_04365				G11222_02240						G11222_02795		G11222_01875
Chlamydia trachomatis G/9301_ctv		CTG9301_01375								CTG9301_02895		CTG9301_01870	CTG9301_01885				CTG9301_02235	CTG9301_02020	CTG9301_04050				CTG9301_01385	CTG9301_03920					CTG9301_04040			CTG9301_04340	CTG9301_04345				CTG9301_02245						CTG9301_02795		CTG9301_01875
Chlamydia trachomatis G/9768_ctw		G9768_01375								G9768_02885		G9768_01870	G9768_01885				G9768_02225	G9768_02015	G9768_04040				G9768_01385	G9768_03910					G9768_04030			G9768_04330	G9768_04335				G9768_02235						G9768_02785		G9768_01875
Chlamydia trachomatis G/SotonG1_ctrg		SOTONG1_00277								SOTONG1_00584		SOTONG1_00380	SOTONG1_00383				SOTONG1_00455	SOTONG1_00410	SOTONG1_00816				SOTONG1_00279	SOTONG1_00785					SOTONG1_00814			SOTONG1_00871	SOTONG1_00872				SOTONG1_00457						SOTONG1_00563		SOTONG1_00381
Chlamydia trachomatis IU824_ctri		BN197_2681								BN197_5591		BN197_3641	BN197_3671				BN197_4361	BN197_3941	BN197_7721				BN197_2701	ftsK					BN197_7701			BN197_8281	BN197_8291				BN197_4381						BN197_5391		BN197_3651
Chlamydia trachomatis IU888_ctra		BN442_2681								BN442_5591		BN442_3641	BN442_3671				BN442_4361	BN442_3941	BN442_7721				BN442_2701	BN442_7491					BN442_7701			BN442_8281	BN442_8291				BN442_4381						BN442_5391		BN442_3651
Chlamydia trachomatis Ia/SotonIa1_ctrh		SOTONIA1_00279								SOTONIA1_00586		SOTONIA1_00381	SOTONIA1_00384				SOTONIA1_00456	SOTONIA1_00411	SOTONIA1_00818				SOTONIA1_00281	SOTONIA1_00787					SOTONIA1_00816			SOTONIA1_00873	SOTONIA1_00874				SOTONIA1_00458						SOTONIA1_00565		SOTONIA1_00382
Chlamydia trachomatis Ia/SotonIa3_ctrj		SOTONIA3_00279								SOTONIA3_00586		SOTONIA3_00381	SOTONIA3_00384				SOTONIA3_00456	SOTONIA3_00411	SOTONIA3_00818				SOTONIA3_00281	SOTONIA3_00787					SOTONIA3_00816			SOTONIA3_00873	SOTONIA3_00874				SOTONIA3_00458						SOTONIA3_00565		SOTONIA3_00382
Chlamydia trachomatis K/SotonK1_ctrk		SOTONK1_00277								SOTONK1_00583		SOTONK1_00379	SOTONK1_00382				SOTONK1_00453	SOTONK1_00409	SOTONK1_00815				SOTONK1_00279	SOTONK1_00784					SOTONK1_00813			SOTONK1_00870	SOTONK1_00871				SOTONK1_00455						SOTONK1_00562		SOTONK1_00380
Chlamydia trachomatis J/6276tet1_ctjt		CTJTET1_01390								CTJTET1_02920		CTJTET1_01890	CTJTET1_01905				CTJTET1_02255	CTJTET1_02040	CTJTET1_04235				CTJTET1_01400	CTJTET1_03950					CTJTET1_04225			CTJTET1_04525	CTJTET1_04530				CTJTET1_02265						CTJTET1_02820		CTJTET1_01895
Chlamydia trachomatis RC-F/69_ctcf		CTRC69_01400								CTRC69_02925		CTRC69_01910	CTRC69_01925				CTRC69_02265	CTRC69_02055	CTRC69_04070				CTRC69_01410	CTRC69_03940					CTRC69_04060			CTRC69_04370	CTRC69_04375				CTRC69_02275						CTRC69_02825		CTRC69_01915
Chlamydia trachomatis RC-F(s)/342_ctfs		CTRC342_01420								CTRC342_02945		CTRC342_01920	CTRC342_01935				CTRC342_02275	CTRC342_02065	CTRC342_04265				CTRC342_01430	CTRC342_03975					CTRC342_04255			CTRC342_04555	CTRC342_04560				CTRC342_02285						CTRC342_02840		CTRC342_01925
Chlamydia trachomatis RC-F(s)/852_cthf		CTRC852_01420								CTRC852_02960		CTRC852_01930	CTRC852_01945				CTRC852_02290	CTRC852_02080	CTRC852_04280				CTRC852_01430	CTRC852_03995					CTRC852_04270			CTRC852_04570	CTRC852_04575				CTRC852_02300						CTRC852_02855		CTRC852_01935
Chlamydia trachomatis RC-J/943_ctcj		CTRC943_01375								CTRC943_02890		CTRC943_01880	CTRC943_01895				CTRC943_02235	CTRC943_02025	CTRC943_04035				CTRC943_01385	CTRC943_03905					CTRC943_04025			CTRC943_04340	CTRC943_04345				CTRC943_02245						CTRC943_02790		CTRC943_01885
Chlamydia trachomatis RC-J/953_cthj		CTRC953_01375								CTRC953_02890		CTRC953_01875	CTRC953_01890				CTRC953_02235	CTRC953_02025	CTRC953_04025				CTRC953_01385	CTRC953_03895					CTRC953_04015			CTRC953_04325	CTRC953_04330				CTRC953_02245						CTRC953_02790		CTRC953_01880
Chlamydia trachomatis RC-J/966_ctmj		CTRC966_01390								CTRC966_02900		CTRC966_01890	CTRC966_01905				CTRC966_02250	CTRC966_02035	CTRC966_04045				CTRC966_01400	CTRC966_03910					CTRC966_04035			CTRC966_04350	CTRC966_04355				CTRC966_02260						CTRC966_02800		CTRC966_01895
Chlamydia trachomatis RC-J/971_cttj		CTRC971_01375								CTRC971_02900		CTRC971_01880	CTRC971_01895				CTRC971_02240	CTRC971_02025	CTRC971_04045				CTRC971_01385	CTRC971_03915					CTRC971_04035			CTRC971_04350	CTRC971_04355				CTRC971_02250						CTRC971_02800		CTRC971_01885
Chlamydia trachomatis RC-J(s)/122_ctjs		CTRC122_01400								CTRC122_02925		CTRC122_01915	CTRC122_01930				CTRC122_02270	CTRC122_02060	CTRC122_04185				CTRC122_01410	CTRC122_03955					CTRC122_04175			CTRC122_04475	CTRC122_04480				CTRC122_02280						CTRC122_02825		CTRC122_01920
Chlamydia trachomatis RC-L2/55_ctrc		CTRC55_01385								CTRC55_02900		CTRC55_01890	CTRC55_01905				CTRC55_02250	CTRC55_02040	CTRC55_04045				CTRC55_01395	CTRC55_03915					CTRC55_04035			CTRC55_04350	CTRC55_04355				CTRC55_02260						CTRC55_02800		CTRC55_01895
Chlamydia trachomatis RC-L2(s)/3_ctrw		CTRC3_01400								CTRC3_02930		CTRC3_01915	CTRC3_01930				CTRC3_02275	CTRC3_02060	CTRC3_04080				CTRC3_01410	CTRC3_03945					CTRC3_04070			CTRC3_04380	CTRC3_04385				CTRC3_02285						CTRC3_02830		CTRC3_01920
Chlamydia trachomatis RC-L2(s)/46_ctry		CTRC46_01380								CTRC46_02905		CTRC46_01890	CTRC46_01905				CTRC46_02250	CTRC46_02040	CTRC46_04050				CTRC46_01390	CTRC46_03920					CTRC46_04040			CTRC46_04355	CTRC46_04360				CTRC46_02260						CTRC46_02805		CTRC46_01895
Chlamydia trachomatis C/TW-3_ctct		CTW3_01450								CTW3_03055		CTW3_01980	CTW3_01995				CTW3_02360	CTW3_02130	CTW3_04280				CTW3_01460	CTW3_04110					CTW3_04270			CTW3_04580	CTW3_04585				CTW3_02370						CTW3_02950		CTW3_01985
Chlamydia muridarum Nigg_cmu		TC_0539								TC_0839		TC_0640	TC_0643				TC_0714	TC_0669	TC_0143				TC_0542	TC_0112					TC_0141			TC_0202	TC_0203				TC_0716						TC_0818		TC_0641
Chlamydia muridarum Nigg CM972_cmur		Y015_02845								Y015_04445		Y015_03365	Y015_03380				Y015_03755	Y015_03520	Y015_00765				Y015_02860	Y015_00595					Y015_00755			Y015_01065	Y015_01070				Y015_03765						Y015_04330		Y015_03370
Chlamydia muridarum Nigg 2 MCR_cmn		BB17_02895								BB17_04500		BB17_03415	BB17_03430				BB17_03805	BB17_03575	BB17_00785				BB17_02910	BB17_00610					BB17_00775			BB17_01085	BB17_01090				BB17_03815						BB17_04385		BB17_03420
Chlamydia muridarum Nigg3 clone G0.1.1_cmm		NC80_02715								NC80_04240		NC80_03225	NC80_03240				NC80_03585	NC80_03375	NC80_00740				NC80_02730	NC80_00575					NC80_00730			NC80_01005	NC80_01010				NC80_03595						NC80_04130		NC80_03230
Chlamydia muridarum Nigg3 clone G28.38.1_cmg		NC81_02730								NC81_04260		NC81_03240	NC81_03255				NC81_03605	NC81_03395	NC81_00755				NC81_02745	NC81_00585					NC81_00745			NC81_01020	NC81_01025				NC81_03615						NC81_04150		NC81_03245
Chlamydia muridarum Nigg3_cmx		DNC_02735								DNC_04270		DNC_03245	DNC_03260				DNC_03610	DNC_03400	DNC_00755				DNC_02750	DNC_00585					DNC_00745			DNC_01020	DNC_01025				DNC_03620						DNC_04160		DNC_03250
Chlamydia muridarum Nigg3 CMUT3-5_cmz		TAC_02845								TAC_04445		TAC_03365	TAC_03380				TAC_03755	TAC_03520	TAC_00765				TAC_02860	TAC_00595					TAC_00755			TAC_01065	TAC_01070				TAC_03765						TAC_04330		TAC_03370
Chlamydia pneumoniae CWL029_cpn		CPn0417								CPn0672		CPn1050	CPn1047				CPn0519	CPn0495	CPn0905				CPn0419	CPn0880					CPn0903			CPn0967	CPn0968				CPn0521						CPn0650		CPn1049
Chlamydia pneumoniae AR39_cpa		CP_0337								CP_0075		CP_0802	CP_0805				CP_0234	CP_0259	CP_0961				CP_0335	CP_0989					CP_0963			CP_0893	CP_0892				CP_0232						CP_0097		CP_0803
Chlamydia pneumoniae J138_cpj		amiA								dacF		dapA	dapB				dapF	aspC	murC_ddlA				pbp3	ftsK					ftsW			pgm	glmS				glyA						lpxA		lysC
Chlamydia pneumoniae TW183_cpt		CpB0433								CpB0698		CpB1091	CpB1088				CpB0540	CpB0515	CpB0937				CpB0435	CpB0909					CpB0935			CpB1004	CpB1005				CpB0542						CpB0676		CpB1090
Chlamydophila pneumoniae LPCoLN_clp		CPK_ORF00926								CPK_ORF00072		CPK_ORF00477	CPK_ORF00474				CPK_ORF01033	CPK_ORF01011	CPK_ORF00317				CPK_ORF00928	CPK_ORF00287					CPK_ORF00315			CPK_ORF00382	CPK_ORF00383				CPK_ORF01035						CPK_ORF00050		CPK_ORF00476
Chlamydia pecorum E58_cpm		G5S_0716								G5S_0373		G5S_1093	G5S_1096				G5S_0553	G5S_0579	G5S_0127				G5S_0714	G5S_0160					G5S_0129			G5S_0067	G5S_0066				G5S_0551						G5S_0395		G5S_1094
Chlamydia pecorum P787_cpec		CPE3_0366								CPE3_0072		CPE3_0683	CPE3_0686				CPE3_0231	CPE3_0254	CPE3_0818				CPE3_0364	CPE3_0846					CPE3_0820			CPE3_0762	CPE3_0761				CPE3_0229						CPE3_0093		CPE3_0684
Chlamydia pecorum PV3056/3_cpeo		CPE1_0366								CPE1_0072		CPE1_0682	CPE1_0685				CPE1_0231	CPE1_0254	CPE1_0817				CPE1_0364	CPE1_0845					CPE1_0819			CPE1_0761	CPE1_0760				CPE1_0229						CPE1_0093		CPE1_0683
Chlamydia pecorum W73_cper		CPE2_0366								CPE2_0072		CPE2_0683	CPE2_0686				CPE2_0231	CPE2_0254	CPE2_0818				CPE2_0364	CPE2_0846					CPE2_0820			CPE2_0762	CPE2_0761				CPE2_0229						CPE2_0093		CPE2_0684
Chlamydia psittaci 6BC_chp		CPSIT_0407								CPSIT_0079		CPSIT_0754	CPSIT_0757				CPSIT_0252	CPSIT_0275	CPSIT_0909				CPSIT_0403	CPSIT_0940					CPSIT_0911			CPSIT_0838	CPSIT_0837				CPSIT_0250						CPSIT_0102		CPSIT_0755
Chlamydia psittaci 6BC_chb		G5O_0404								G5O_0083		G5O_0744	G5O_0747				G5O_0257	G5O_0281	G5O_0901				G5O_0402	G5O_0932					G5O_0903			G5O_0830	G5O_0829				G5O_0255						G5O_0107		G5O_0745
Chlamydia psittaci 01DC11_chs		CPS0A_0413								CPS0A_0081		CPS0A_0772	CPS0A_0775				CPS0A_0258	CPS0A_0281	CPS0A_0929				CPS0A_0409	CPS0A_0962					CPS0A_0931			CPS0A_0856	CPS0A_0855				CPS0A_0256						CPS0A_0106		CPS0A_0773
Chlamydia psittaci 02DC15_chi		CPS0B_0412								CPS0B_0081		CPS0B_0762	CPS0B_0765				CPS0B_0254	CPS0B_0277	CPS0B_0916				CPS0B_0408	CPS0B_0949					CPS0B_0918			CPS0B_0846	CPS0B_0845				CPS0B_0252						CPS0B_0104		CPS0B_0763
Chlamydia psittaci 08DC60_cht		CPS0D_0413								CPS0D_0079		CPS0D_0769	CPS0D_0772				CPS0D_0255	CPS0D_0279	CPS0D_0926				CPS0D_0409	CPS0D_0957					CPS0D_0928			CPS0D_0855	CPS0D_0854				CPS0D_0253						CPS0D_0102		CPS0D_0770
Chlamydia psittaci C19/98_chc		CPS0C_0414								CPS0C_0080		CPS0C_0771	CPS0C_0774				CPS0C_0256	CPS0C_0280	CPS0C_0927				CPS0C_0410	CPS0C_0958					CPS0C_0929			CPS0C_0857	CPS0C_0856				CPS0C_0254						CPS0C_0104		CPS0C_0772
Chlamydia psittaci RD1_chr		Cpsi_3691								Cpsi_0791		Cpsi_6941	Cpsi_6971				Cpsi_2391	Cpsi_2611	Cpsi_8441				Cpsi_3671	Cpsi_8721					Cpsi_8461			Cpsi_7771	Cpsi_7761				Cpsi_2371						Cpsi_1011		Cpsi_6951
Chlamydia psittaci CP3_cpsc		B711_0435								B711_0083		B711_0818	B711_0821				B711_0262	B711_0286	B711_0979				B711_0431	B711_1013					B711_0981			B711_0904	B711_0903				B711_0260						B711_0109		B711_0819
Chlamydia psittaci NJ1_cpsn		B712_0408								B712_0079		B712_0760	B712_0763				B712_0255	B712_0278	B712_0919				B712_0404	B712_0952					B712_0921			B712_0846	B712_0845				B712_0253						B712_0103		B712_0761
Chlamydia psittaci 84/55_cpsb		B595_0433								B595_0084		B595_0816,B595_0817	B595_0820				B595_0261	B595_0285	B595_0981				B595_0429	B595_1017					B595_0983			B595_0905	B595_0904				B595_0259						B595_0107		B595_0818
Chlamydia psittaci GR9_cpsg		B598_0411								B598_0081		B598_0757	B598_0760				B598_0256	B598_0279	B598_0915				B598_0407	B598_0950					B598_0917			B598_0839	B598_0838				B598_0254						B598_0105		B598_0758
Chlamydia psittaci M56_cpsm		B602_0408								B602_0079		B602_0762	B602_0765				B602_0255	B602_0278	B602_0918				B602_0404	B602_0952					B602_0920			B602_0846	B602_0845				B602_0253						B602_0102		B602_0763
Chlamydia psittaci MN_cpsi		B599_0407								B599_0081		B599_0762	B599_0765				B599_0254	B599_0277	B599_0915				B599_0403	B599_0950					B599_0917			B599_0844	B599_0843				B599_0252						B599_0104		B599_0763
Chlamydia psittaci VS225_cpsv		B600_0436								B600_0083		B600_0814	B600_0817				B600_0267	B600_0292	B600_0975				B600_0432	B600_1011					B600_0977			B600_0901	B600_0900				B600_0265						B600_0110		B600_0815
Chlamydia psittaci WC_cpsw		B603_0414								B603_0081		B603_0765	B603_0768				B603_0255	B603_0278	B603_0921				B603_0410	B603_0956					B603_0923			B603_0848	B603_0847				B603_0253						B603_0105		B603_0766
Chlamydia psittaci WS/RT/E30_cpst		B601_0410								B601_0079		B601_0758	B601_0761				B601_0254	B601_0279	B601_0920				B601_0406	B601_0957					B601_0922			B601_0843	B601_0842				B601_0252						B601_0103		B601_0759
Chlamydia psittaci 01DC12_cpsd		BN356_3731								BN356_0731		BN356_6981	BN356_7011				BN356_2341	BN356_2561	BN356_8471				BN356_3701	BN356_8761					BN356_8491			BN356_7811	BN356_7801				BN356_2321						BN356_0951		BN356_6991
Chlamydia psittaci Mat116_cpsa		AO9_01960								AO9_00355		AO9_03640	AO9_03655				AO9_01215	AO9_01340	AO9_04425				AO9_01945	AO9_04555					AO9_04435			AO9_04055	AO9_04050				AO9_01205						AO9_00470		AO9_03645
Chlamydia avium_cav		M832_01850								M832_08700		M832_04790,M832_04800	M832_04830				M832_00580	M832_00820	M832_06300				M832_01830	M832_06640					M832_06320			M832_05620	M832_05610				M832_00560								M832_04810
Chlamydophila caviae_cca		CCA_00377								CCA_00067		CCA_00712	CCA_00715				CCA_00226	CCA_00249	CCA_00863				CCA_00374	CCA_00887					CCA_00865			CCA_00789	CCA_00788				CCA_00224						CCA_00090		CCA_00713
Chlamydia abortus S26/3_cab		CAB364								CAB069		CAB677	CAB680				CAB223	CAB245	CAB829				CAB362	CAB855					CAB831			CAB757	CAB756				CAB220						CAB090		CAB678
Chlamydia abortus_cabo		AB7_4081								AB7_0761		AB7_7541	AB7_7571				AB7_2491	AB7_2741	AB7_9131				AB7_4051	AB7_9451					AB7_9151			AB7_8421	AB7_8411				AB7_2471						AB7_1011		AB7_7551
Chlamydia felis Fe/C-56_cfe		CF0631								CF0937		CF0306	CF0303				CF0780	CF0757	CF0153				CF0634	CF0127					CF0151			CF0224	CF0225				CF0782						CF0916		CF0305
Chlamydia gallinacea_cgz		M787_003665								M787_002265		M787_000400	M787_000415				M787_003065	M787_003170	M787_001120				M787_003655	M787_001265					M787_001130			M787_000805	M787_000800				M787_003055						M787_002375		M787_000405
Protochlamydia amoebophila_pcu	pc0631	pc0315							pc0471	pc0394		pc0686	pc0687				pc0442	pc0685					pc0313	pc0470					pc1249			pc1307	pc1306			pc1240	pc0444						pc0403		pc0765
Protochlamydia naegleriophila_pnl	PNK_1423	PNK_0447		PNK_1095					PNK_1890	PNK_1979	PNK_0198	PNK_1499	PNK_1498				PNK_1923	PNK_1500	PNK_0622				PNK_0445	PNK_1891					PNK_0620			PNK_0555	PNK_0556			PNK_0637	PNK_1921						PNK_1969		PNK_1360
Waddlia chondrophila_wch	wcw_0679	wcw_0354							wcw_1432	wcw_1519		wcw_0765	wcw_0766				wcw_1459	wcw_0764	wcw_0017,wcw_1300				wcw_0352	wcw_1433					wcw_1387			wcw_0415	wcw_0416			wcw_1377	wcw_1457	wcw_1641					wcw_1508		wcw_0862
Simkania negevensis_sng		SNE_A05000								SNE_A21500	SNE_A23600	SNE_A15450,SNE_A10350	SNE_A10340				SNE_A20250	SNE_A10370	SNE_A10440				SNE_A04980	SNE_A05570					SNE_A17260				SNE_A13270				SNE_A20270	SNE_A15990					SNE_A21390		SNE_A17520
Acholeplasma brassicae_abra								BN85303780	BN85308310							BN85307780								BN85306300							BN85307640	BN85300310	BN85300300	BN85300320		BN85301730	BN85302040
Acholeplasma oculi_aoc								Aocu_11980	Aocu_10650			Aocu_08970	Aocu_08960		Aocu_08950	Aocu_07610	Aocu_08990							Aocu_11010							Aocu_07740	Aocu_04270	Aocu_04260	Aocu_04280		Aocu_04050	Aocu_13950								Aocu_09000
Acholeplasma palmae_apal									BN85405010							BN85408780								BN85404700							BN85408650	BN85405240	BN85411110	BN85405250		BN85405270	BN85406840,BN85413780
Acholeplasma laidlawii_acl								ACL_0263	ACL_0372			ACL_0787	ACL_0786			ACL_0692								ACL_0336							ACL_0706	ACL_1037		ACL_1036			ACL_0047								ACL_0789
Phytoplasma Aster yellows witches'-broom phytoplasma AYWB_ayw																AYWB_431																					AYWB_538
Mycoplasma girerdii_mgj																								MGM1_5220							MGM1_3320
Mycoplasma haemolamae_mhl
Mycoplasma haemominutum_mhb
Phytoplasma australiense_pal																																					PA0172
Phytoplasma mali_pml																																					ATP_00142
Phytoplasma solani_psol																S284_03490																					S284_03240
Hepatoplasma crinochetorum_hcr																								X271_00089							X271_00217,X271_00299						X271_00126
Phytoplasma Maize bushy stunt phytoplasma_mbp																MBSPM3_v1c2880,MBSPM3_v1c2890,MBSPM3_v1c2900																					MBSPM3_v1c4060
Izimaplasma sp. HR1_mbj	KQ51_00240								KQ51_00482							KQ51_01771								KQ51_00061							KQ51_01263	KQ51_01426	KQ51_01427	KQ51_01425		KQ51_00420,KQ51_01008	KQ51_00418
Mesoplasma florum W37_mfw																								mflW37_1070							mflW37_4150						mflW37_1130
Mesoplasma florum L1_mfl																								Mfl100							Mfl392						Mfl106
Mycoplasma agalactiae 5632_mal																															MAGa4180						MAGa0750
Mycoplasma agalactiae PG2_maa																															MAG3710						MAG0700
Mycoplasma arginini_marg																															MARG145_0122						MARG145_0450
Mycoplasma arthritidis_mat																															MARTH_orf260						MARTH_orf743
Mycoplasma bovis CQ-W70_mbq																															K668_01980						K668_00360
Mycoplasma bovis HB0801_mbi																															Mbov_0425						Mbov_0077
Mycoplasma bovis Hubei-1_mbh																															MMB_0397						MMB_0071
Mycoplasma bovis PG45_mbv																															MBOVPG45_0460						MBOVPG45_0079
Mycoplasma bovoculi_mbc																															MYB_01470						MYB_02375
Mycoplasma californicum HAZ160_1_mcm																															MCAL160_0444						MCAL160_0269
Mycoplasma californicum ST-6_mcr																															MCFN_01955						MCFN_02520
Mycoplasma canadense_mcan																															MCAN360_0736						MCAN360_0118
Mycoplasma canis LV_mcas																																					AAW50_00865
Mycoplasma canis PG 14_mck																																					AXW82_00830
Mycoplasma capricolum subsp. capricolum ATCC 27343_mcp																															MCAP_0390						MCAP_0075
Mycoplasma capricolum subsp. capripneumoniae 87001_mcai																															MCCG_0470						MCCG_0094
Mycoplasma capricolum subsp. capripneumoniae 9231-Abomsa_mcac																															MCCP01_0474						MCCP01_0094
Mycoplasma capricolum subsp. capripneumoniae F38_mcap																															MCCPF38_00477						MCCPF38_00097
Mycoplasma capricolum subsp. capripneumoniae ILRI181_mcar																															MCCPILRI181_00474						MCCPILRI181_00092
Mycoplasma conjunctivae_mco																															MCJ_002990						MCJ_005830
Mycoplasma crocodyli_mcd																															MCRO_0430						MCRO_0311
Mycoplasma cynos_mcy																																					MCYN_0465
Mycoplasma dispar_mds																															MDIS_02105						MDIS_00765
Mycoplasma fermentans JER_mfr																															MFE_04230						MFE_01080
Mycoplasma fermentans M64_mfm																															MfeM64YM_0530						MfeM64YM_0132
Mycoplasma fermentans PG18_mfp																															MBIO_0448						MBIO_0176
Mycoplasma flocculare_mfq																															MYF_01680						MYF_02095
Mycoplasma gallinaceum_mgb								VO56_00160																													VO56_00990
Mycoplasma gallisepticum CA06_2006.052-5-2P_mgac																								HFMG06CAA_0603							HFMG06CAA_3131						HFMG06CAA_2170
Mycoplasma gallisepticum F_mgf																								MGF_0607							MGF_3144						MGF_4004
Mycoplasma gallisepticum NC06_2006.080-5-2P_mgn																								HFMG06NCA_0602							HFMG06NCA_2958						HFMG06NCA_2173
Mycoplasma gallisepticum NC08_2008.031-4-3P_mgan																								HFMG08NCA_0602							HFMG08NCA_2961						HFMG08NCA_2174
Mycoplasma gallisepticum NC95_13295-2-2P_mgs																								HFMG95NCA_0605							HFMG95NCA_3006						HFMG95NCA_2218
Mycoplasma gallisepticum NC96_1596-4-2P_mgnc																								HFMG96NCA_0605							HFMG96NCA_3176						HFMG96NCA_2215
Mycoplasma gallisepticum NY01_2001.047-5-1P_mgt																								HFMG01NYA_0604							HFMG01NYA_3021						HFMG01NYA_2230
Mycoplasma gallisepticum R(high)_mgh																								MGAH_0771							MGAH_0027						MGAH_1146
Mycoplasma gallisepticum R(low)_mga																								MGA_0771							MGA_0027						MGA_1146
Mycoplasma gallisepticum S6_mgz																								GCW_00455							GCW_02235						GCW_01650
Mycoplasma gallisepticum VA94_7994-1-7P_mgv																								HFMG94VAA_0605							HFMG94VAA_3079						HFMG94VAA_2290
Mycoplasma gallisepticum WI01_2001.043-13-2P_mgw																								HFMG01WIA_0605							HFMG01WIA_2955						HFMG01WIA_2165
Mycoplasma genitalium G37_mge																															MG_224						MG_394
Mycoplasma genitalium M2288_mgu																															CM5_01315						CM5_02325
Mycoplasma genitalium M2321_mgc																																					CM9_02365
Mycoplasma genitalium M6282_mgq																															CM3_01415						CM3_02480
Mycoplasma genitalium M6320_mgx																															CM1_01340						CM1_02395
Mycoplasma haemocanis_mhe																																					MHC_00450
Mycoplasma haemofelis Langford 1_mha																																					HF1_00920
Mycoplasma haemofelis Ohio2_mhf																																					MHF_0102
Mycoplasma hominis ATCC 23114_mho																															MHO_2270						MHO_4650
Mycoplasma hominis ATCC 27545_mhom																															MLBD4_01295						MLBD4_02770
Mycoplasma hyopneumoniae 168_mhn																															MHP168_405						MHP168_243
Mycoplasma hyopneumoniae 168-L_mhyl																															MHP168L_405						MHP168L_243
Mycoplasma hyopneumoniae 232_mhy																															mhp407						mhp154
Mycoplasma hyopneumoniae 7422_mhyo																															MHL_3035						MHL_3171
Mycoplasma hyopneumoniae 7448_mhp																															MHP7448_0393						MHP7448_0224
Mycoplasma hyopneumoniae J_mhj																															MHJ_0406						MHJ_0218
Mycoplasma hyorhinis DBS 1050_mhv																															Q453_0251						Q453_0179
Mycoplasma hyorhinis GDL-1_mhh																															MYM_0233						MYM_0168
Mycoplasma hyorhinis HUB-1_mhr																															MHR_0353						MHR_0158
Mycoplasma hyorhinis MCLD_mhm																															SRH_00150						SRH_01215
Mycoplasma hyorhinis SK76_mhs																															MOS_392						MOS_182
Mycoplasma leachii 99/014/6_mlh																															MLEA_002040						MLEA_000890
Mycoplasma leachii PG50_mlc																															MSB_A0404						MSB_A0124
Mycoplasma mobile_mmo																																					MMOB4710
Mycoplasma mycoides subsp. capri LC 95010_mml																															MLC_5560						MLC_8060
Mycoplasma mycoides subsp. mycoides izsam_mm5713_mmyi																															mycmycITA_00623						mycmycITA_00944
Mycoplasma mycoides subsp. mycoides SC Gladysdale_mmym																															MMS_A0646						MMS_A0980
Mycoplasma mycoides subsp. mycoides SC PG1_mmy																															MSC_0588						MSC_0894
Mycoplasma ovis_mov
Mycoplasma parvum_mpv
Mycoplasma penetrans_mpe																															MYPE8370						MYPE2730
Mycoplasma pneumoniae 309_mpm																															MPNA3170						MPNA5760
Mycoplasma pneumoniae FH_mpj																																					MPNE_0678
Mycoplasma pneumoniae M129_mpn																															MPN317						MPN576
Mycoplasma pneumoniae M129-B7_mpb																															C985_0323						C985_0587
Mycoplasma pulmonis_mpu																															MYPU_4910						MYPU_3390
Mycoplasma putrefaciens KS1_mpf																															MPUT_0288						MPUT_0070
Mycoplasma putrefaciens Mput9231_mput																															MPUT9231_4610						MPUT9231_6700
Mycoplasma sp. (ex Biomphalaria glabrata)_myg																ASO20_02050				ASO20_02425				ASO20_02750							ASO20_02430					ASO20_02620	ASO20_01380
Mycoplasma suis Illinois_mss
Mycoplasma suis KI3806_msk
Mycoplasma synoviae 53_msy																															MS53_0340						MS53_0305
Mycoplasma synoviae ATCC 25204_mso																															VY93_01850						VY93_01665
Mycoplasma wenyonii_mwe
Mycoplasma yeatsii_myt																															MYE_01095						MYE_00660
Phytoplasma (CPA) NZSb11_nzs																																					SLY_0735
Phytoplasma Onion yellows phytoplasma OY-M_poy																PAM_290																					PAM_181
Spiroplasma chrysopicola_scr																				SCHRY_v1c06530				SCHRY_v1c01820							SCHRY_v1c06520						SCHRY_v1c09750
Spiroplasma apis_sapi																				SAPIS_v1c07470				SAPIS_v1c02450							SAPIS_v1c07460					SAPIS_v1c06780
Spiroplasma atrichopogonis_satr																				SATRI_v1c07750				SATRI_v1c02970							SATRI_v1c07740						SATRI_v1c12000
Spiroplasma cantharicola_scj																								SCANT_v1c02250							SCANT_v1c07770						SCANT_v1c05620
Spiroplasma culicicola_scq																				SCULI_v1c07850				SCULI_v1c02750							SCULI_v1c07840						SCULI_v1c08660
Spiroplasma diminutum_sdi																								SDIMI_v3c02110							SDIMI_v3c06320						SDIMI_v3c04800
Spiroplasma eriocheiris_seri																SERIO_v1c00230				SERIO_v1c07560				SERIO_v1c02690							SERIO_v1c07550						SERIO_v1c11790
Spiroplasma kunkelii_skn																				SKUN_00657				SKUN_00225							SKUN_00658						SKUN_00101
Spiroplasma litorale_sll																								SLITO_v1c08750							SLITO_v1c02510					SLITO_v1c07460
Spiroplasma mirum ATCC 29335_smir																				SMM_0709				SMM_0256							SMM_0708						SMM_1130
Spiroplasma mirum ATCC 29335 SMCA_smia																P344_00110				P344_04250				P344_01560							P344_04245						P344_06720
Spiroplasma sabaudiense_ssab																				SSABA_v1c06030				SSABA_v1c07780							SSABA_v1c06020						SSABA_v1c00450
Spiroplasma syrphidicola_ssyr																				SSYRP_v1c06750				SSYRP_v1c02020							SSYRP_v1c06740						SSYRP_v1c09710
Spiroplasma taiwanense_stai																								STAIW_v1c02530							STAIW_v1c08860						STAIW_v1c01730
Spiroplasma turonicum_stur																								STURON_00892							STURON_00237					STURON_00765
Ureaplasma parvum serovar 3 ATCC 27815_upa																								UPA3_0538
Ureaplasma parvum serovar 3 SV3F4_upr																								UP3_c0228
Ureaplasma urealyticum_uue																								UUR10_0590
Ureaplasma parvum serovar 3 ATCC 700970_uur																								UU508
Physcomitrella patens_ppp												PHYPADRAFT_129637,PHYPADRAFT_118128	PHYPADRAFT_220157					PHYPADRAFT_121808													PHYPADRAFT_212480,PHYPADRAFT_196781,PHYPADRAFT_187669,PHYPADRAFT_211907,PHYPADRAFT_185873		PHYPADRAFT_217261,PHYPADRAFT_60955			PHYPADRAFT_160180,PHYPADRAFT_122526,PHYPADRAFT_146278,PHYPADRAFT_108913,PHYPADRAFT_198924	PHYPADRAFT_163089,PHYPADRAFT_168438,PHYPADRAFT_129878,PHYPADRAFT_195007,PHYPADRAFT_197330,PHYPADRAFT_141291,PHYPADRAFT_117570,PHYPADRAFT_220881	PHYPADRAFT_167682					PHYPADRAFT_152837		PHYPADRAFT_140062,PHYPADRAFT_148914
Arabidopsis thaliana_ath												AT2G45440,AT3G60880	AT3G59890,AT2G44040				AT3G53580	AT4G33680,AT2G13810													AT5G55280,AT3G52750,AT2G36250		AT3G24090			AT5G37600,AT3G17820,AT1G48470,AT5G35630,AT5G16570	AT4G13890,AT4G13930,AT1G22020,AT4G32520,AT4G37930,AT1G36370,AT5G26780						AT4G29540		AT5G13280,AT5G14060,AT3G02020
Nostoc sp. PCC 7120_ana	alr2458	alr0092,alr0093,all4999,all4998,all1140				alr4533		all4520	all1214		alr1666,alr0054	all3679	alr2542				alr2048,alr4841	alr5103,all4327,alr2765	all0980			alr1706	alr0718	all7666				alr3857	all0154	all1757	alr3858	alr1900	alr3464	alr3921		alr2328	alr4806	alr2723,alr3273					alr2272		alr3644
Nostoc punctiforme_npu	Npun_F5633	Npun_F1845,Npun_F1846,Npun_R2674,Npun_R6032,Npun_F6436				Npun_F4496,Npun_F4683		Npun_R0295	Npun_R4507,Npun_R2371		Npun_R1733,Npun_R2557	Npun_R0847	Npun_F4916				Npun_R5229	Npun_R3615,Npun_R5094	Npun_F5597,Npun_R6628			Npun_F5138	Npun_F0168					Npun_R4806	Npun_R4834	Npun_R4045	Npun_R4804	Npun_R0642	Npun_F5214	Npun_F0907		Npun_R0003,Npun_R5387	Npun_F5156	Npun_R2549,Npun_R1150					Npun_F2931		Npun_R4597
Nostoc sp. PCC 7107_nos	Nos7107_4397	Nos7107_0652,Nos7107_1550,Nos7107_1551,Nos7107_4909				Nos7107_3033,Nos7107_5212		Nos7107_2798	Nos7107_0769		Nos7107_3225,Nos7107_1771	Nos7107_0830	Nos7107_0370				Nos7107_3873,Nos7107_0129	Nos7107_3781,Nos7107_3901,Nos7107_2694	Nos7107_0678			Nos7107_5369	Nos7107_2156	Nos7107_2398				Nos7107_4545	Nos7107_4407	Nos7107_3979	Nos7107_4543	Nos7107_4170	Nos7107_0272	Nos7107_3855		Nos7107_3898	Nos7107_2021	Nos7107_0868,Nos7107_1577					Nos7107_3001		Nos7107_2013
Nostoc sp. PCC 7524_nop	Nos7524_3729	Nos7524_2960,Nos7524_2961,Nos7524_1383,Nos7524_1384,Nos7524_2309				Nos7524_2477,Nos7524_5101		Nos7524_4780	Nos7524_2490		Nos7524_5557,Nos7524_4063	Nos7524_3032	Nos7524_1793				Nos7524_0237,Nos7524_1585	Nos7524_3268,Nos7524_4239,Nos7524_1614	Nos7524_0285			Nos7524_4413	Nos7524_5409	Nos7524_0221				Nos7524_3582	Nos7524_5347	Nos7524_2171	Nos7524_3584	Nos7524_0014	Nos7524_0310	Nos7524_3923		Nos7524_4137	Nos7524_0199	Nos7524_2423,Nos7524_2866					Nos7524_0176		Nos7524_2986
Nostoc sp. NIES-3756_non	NOS3756_34530	NOS3756_29020,NOS3756_43320,NOS3756_17360,NOS3756_52870,NOS3756_52880				NOS3756_01430,NOS3756_09940		NOS3756_29320	NOS3756_48000		NOS3756_18420,NOS3756_46840	NOS3756_42480	NOS3756_50020				NOS3756_22540,NOS3756_27190	NOS3756_44670,NOS3756_37930,NOS3756_08610	NOS3756_14410			NOS3756_00530	NOS3756_49580	NOS3756_48990				NOS3756_24470	NOS3756_08140	NOS3756_42360	NOS3756_24490	NOS3756_54930	NOS3756_55460	NOS3756_30630		NOS3756_26220	NOS3756_50450	NOS3756_31030,NOS3756_21860					NOS3756_45750		NOS3756_42760
Buchnera aphidicola APS_buc		BU576							BU062			BU096	BU146		BU229	BU095	BU589			BU213	BU421		BU222		BU223m				BU217		BU212	BU381	BU026	BU027			BU289				BU358
Buchnera aphidicola 5A_bap		BUAP5A_569							BUAP5A_061			BUAP5A_094	BUAP5A_144		BUAP5A_224	BUAP5A_093	BUAP5A_582			BUAP5A_210	BUAP5A_414		BUAP5A_218		BUAP5A_219				BUAP5A_213		BUAP5A_209	BUAP5A_374	BUAP5A_026	BUAP5A_027			BUAP5A_284				BUAP5A_351
Buchnera aphidicola Tuc7_bau		BUAPTUC7_570							BUAPTUC7_062			BUAPTUC7_095	BUAPTUC7_145		BUAPTUC7_226	BUAPTUC7_094	BUAPTUC7_583			BUAPTUC7_212	BUAPTUC7_415		BUAPTUC7_220		BUAPTUC7_221				BUAPTUC7_215		BUAPTUC7_211	BUAPTUC7_375	BUAPTUC7_026	BUAPTUC7_027							BUAPTUC7_352
Buchnera aphidicola JF98_baw		CWU_03710							CWU_00365			CWU_00590	CWU_00945			CWU_00580	CWU_03800			CWU_01370	CWU_02725										CWU_01365	CWU_02490	CWU_00150	CWU_00155			CWU_01885				CWU_02320
Buchnera aphidicola JF99_bajc		CWS_02960							CWS_00295			CWS_00475	CWS_00765		CWS_01210	CWS_00465	CWS_03035			CWS_01120	CWS_02195		CWS_01175		CWS_01180				CWS_01150		CWS_01115	CWS_02005		CWS_00140			CWS_01500				CWS_01870
Buchnera aphidicola LL01_bua		CWO_03015							CWO_00290			CWO_00460			CWO_01195	CWO_00450	CWO_03090			CWO_01095	CWO_02210		CWO_01150						CWO_01120		CWO_01090	CWO_02010		CWO_00135			CWO_01510				CWO_01885
Buchnera aphidicola TLW03_bup		CWQ_03060							CWQ_00310			CWQ_00490	CWQ_00780		CWQ_01240	CWQ_00480	CWQ_03130			CWQ_01145	CWQ_02245		CWQ_01200						CWQ_01175		CWQ_01140	CWQ_02055		CWQ_00150			CWQ_01540				CWQ_01915
Buchnera aphidicola Ak_bak		BAKON_584							BAKON_062			BAKON_095	BAKON_145		BAKON_230	BAKON_094	BAKON_597		BAKON_215	BAKON_214	BAKON_424		BAKON_223		BAKON_224				BAKON_218		BAKON_213	BAKON_384	BAKON_026	BAKON_027			BAKON_291
Buchnera aphidicola Ua_buh		BUAMB_549							BUAMB_058			BUAMB_091	BUAMB_134		BUAMB_211	BUAMB_090	BUAMB_561		BUAMB_197	BUAMB_196			BUAMB_205		BUAMB_206				BUAMB_200		BUAMB_195	BUAMB_357	BUAMB_026	BUAMB_027			BUAMB_270				BUAMB_337
Buchnera aphidicola F009_bapf		BUMPF009_CDS00030							BUMPF009_CDS00528			BUMPF009_CDS00499	BUMPF009_CDS00449		BUMPF009_CDS00365	BUMPF009_CDS00500	BUMPF009_CDS00016		BUMPF009_CDS00380	BUMPF009_CDS00381	BUMPF009_CDS00178		BUMPF009_CDS00372						BUMPF009_CDS00377		BUMPF009_CDS00382	BUMPF009_CDS00216	BUMPF009_CDS00560	BUMPF009_CDS00559			BUMPF009_CDS00308				BUMPF009_CDS00238								BUMPF009_CDS00274
Buchnera aphidicola G002_bapg		BUMPG002_CDS00030							BUMPG002_CDS00529			BUMPG002_CDS00500	BUMPG002_CDS00450		BUMPG002_CDS00366	BUMPG002_CDS00501	BUMPG002_CDS00016		BUMPG002_CDS00381	BUMPG002_CDS00382	BUMPG002_CDS00178		BUMPG002_CDS00373						BUMPG002_CDS00378		BUMPG002_CDS00383	BUMPG002_CDS00216	BUMPG002_CDS00561	BUMPG002_CDS00560			BUMPG002_CDS00309				BUMPG002_CDS00239								BUMPG002_CDS00275
Buchnera aphidicola USDA_bapu		BUMPUSDA_CDS00030							BUMPUSDA_CDS00527			BUMPUSDA_CDS00498	BUMPUSDA_CDS00448		BUMPUSDA_CDS00365	BUMPUSDA_CDS00499	BUMPUSDA_CDS00016		BUMPUSDA_CDS00380	BUMPUSDA_CDS00381	BUMPUSDA_CDS00178		BUMPUSDA_CDS00372						BUMPUSDA_CDS00377		BUMPUSDA_CDS00382	BUMPUSDA_CDS00216	BUMPUSDA_CDS00559	BUMPUSDA_CDS00558			BUMPUSDA_CDS00308				BUMPUSDA_CDS00238								BUMPUSDA_CDS00274
Buchnera aphidicola W106_bapw		BUMPW106_CDS00030							BUMPW106_CDS00528			BUMPW106_CDS00499	BUMPW106_CDS00449		BUMPW106_CDS00365	BUMPW106_CDS00500	BUMPW106_CDS00016		BUMPW106_CDS00381	BUMPW106_CDS00382	BUMPW106_CDS00178		BUMPW106_CDS00372						BUMPW106_CDS00378		BUMPW106_CDS00383	BUMPW106_CDS00216	BUMPW106_CDS00560	BUMPW106_CDS00559			BUMPW106_CDS00308				BUMPW106_CDS00238								BUMPW106_CDS00274
Buchnera aphidicola Sg_bas		BUsg_555							BUsg_059			BUsg_088	BUsg_139		BUsg_223	BUsg_087	BUsg_568		BUsg_208	BUsg_207	BUsg_406		BUsg_216		BUsg_217				BUsg_211		BUsg_206		BUsg_027	BUsg_028			BUsg_278												BUsg_310
Buchnera aphidicola Bp_bab		bbp_521							bbp_058			bbp_090	bbp_136		bbp_211	bbp_089	bbp_533		bbp_196	bbp_195			bbp_204		bbp_205				bbp_199		bbp_194	bbp_344	bbp_028	bbp_029			bbp_268												bbp_296
Buchnera aphidicola BCc_bcc												BCc_060	BCc_092		BCc_140	BCc_059	BCc_380			BCc_136											BCc_135						BCc_178
Buchnera aphidicola_baj												BCTU_061	BCTU_096		BCTU_144	BCTU_060	BCTU_388			BCTU_140											BCTU_139						BCTU_189
Buchnera aphidicola_baph		IX46_02970							IX46_00320			IX46_00495	IX46_00760		IX46_01195	IX46_00485	IX46_03045		IX46_01120	IX46_01115	IX46_02180		IX46_01160		IX46_01165				IX46_01135		IX46_01110		IX46_00135	IX46_00140			IX46_01500
Bacillus subtilis subsp. subtilis 168_bsu	BSU04640,BSU17640	BSU01530,BSU35620,BSU17410,BSU24190,BSU27580							BSU31150	BSU23480,BSU00100,BSU23190	BSU18350	BSU16770	BSU22490			BSU29980	BSU32170		BSU04560	BSU15280		BSU35260		BSU16800				BSU15240	BSU14850,BSU15210	BSU35250	BSU15290	BSU01770	BSU01780,BSU01900	BSU00500		BSU17460	BSU36900	BSU12970		BSU09420					BSU28470,BSU16760,BSU03790
Bacillus subtilis subsp. subtilis RO-NN-1_bsr	I33_0530,I33_1969	I33_1932,I33_2497,I33_0181,I33_2804,I33_3692							I33_3201	I33_0015,I33_2384	I33_2056	I33_1864	I33_2309			I33_3054	I33_3316		I33_0522	I33_1714		I33_3654		I33_1868,I33_3279				I33_1710	I33_1667,I33_1707	I33_3653	I33_1715	I33_0227	I33_0229	I33_0062		I33_1939	I33_3833	I33_1460		I33_1070					I33_2901,I33_1863,I33_0434
Bacillus subtilis subsp. subtilis BSP1_bsl	A7A1_1397,A7A1_3316	A7A1_0053,A7A1_0400,A7A1_1163,A7A1_3623,A7A1_3340							A7A1_2226	A7A1_1225,A7A1_3042,A7A1_3008	A7A1_2417	A7A1_3407	A7A1_2938			A7A1_1677			A7A1_1599	A7A1_0497		A7A1_1201		A7A1_3404,A7A1_2299,A7A1_1694				A7A1_0501	A7A1_0505,A7A1_0541	A7A1_1202	A7A1_0496	A7A1_3305	A7A1_3304,A7A1_3291			A7A1_3335	A7A1_1021	A7A1_1441		A7A1_3785					A7A1_3099,A7A1_3408,A7A1_1574
Bacillus subtilis subsp. subtilis 6051-HGW_bsh	BSU6051_17640,BSU6051_04640	BSU6051_17410,BSU6051_27580,BSU6051_24190,BSU6051_35620,BSU6051_01530							BSU6051_31150	BSU6051_23480,BSU6051_00100,BSU6051_23190	BSU6051_18350	BSU6051_16770	BSU6051_22490			BSU6051_29980	BSU6051_32170		BSU6051_04560	BSU6051_15280		BSU6051_35260		BSU6051_29805,BSU6051_16800,BSU6051_31875				BSU6051_15240	BSU6051_14850,BSU6051_15210	BSU6051_35250	BSU6051_15290	BSU6051_01770	BSU6051_01780,BSU6051_01900	BSU6051_00500		BSU6051_17460	BSU6051_36900	BSU6051_12970		BSU6051_09420					BSU6051_03790,BSU6051_28470,BSU6051_16760
Rhodopirellula baltica_rba									RB7435			RB4605,RB8798,RB2746	RB11959			RB12133		RB6821	RB13271					RB11817,RB3794									RB12652		RB6841	RB7247	RB6215						RB4936		RB8926
Pirellula staleyi_psl									Psta_2036	Psta_1647	Psta_0916	Psta_3039,Psta_0546	Psta_0616				Psta_3974	Psta_1914	Psta_3377					Psta_2807									Psta_1341	Psta_2676		Psta_1753,Psta_1754	Psta_0093						Psta_3189,Psta_1866		Psta_4303
Lacunisphaera limnophila_obg	Verru16b_02479	Verru16b_01741				Verru16b_01153,Verru16b_01166			Verru16b_02493	Verru16b_00957		Verru16b_02934	Verru16b_02935			Verru16b_01077	Verru16b_03415	Verru16b_00659	Verru16b_00175,Verru16b_03510	Verru16b_03508			Verru16b_03523	Verru16b_02126				Verru16b_03509	Verru16b_03513		Verru16b_03507	Verru16b_02495	Verru16b_02659			Verru16b_02373	Verru16b_01975						Verru16b_01736,Verru16b_03541		Verru16b_02769
Akkermansia muciniphila_amu	Amuc_2011,Amuc_1850	Amuc_0664							Amuc_1890	Amuc_0444		Amuc_0258	Amuc_0257				Amuc_0044		Amuc_0661,Amuc_0730	Amuc_0153			Amuc_0652	Amuc_2076				Amuc_0662	Amuc_0658		Amuc_0152					Amuc_1252,Amuc_1258							Amuc_0180		Amuc_1965
Planctomyces sp. SH-PL14_pls'
Gemmata sp. SH-PL17_ges		VT84_05525						VT84_01345	VT84_38360	VT84_26935	VT84_25035	VT84_25835,VT84_29495,VT84_21135,VT84_08110	VT84_26645				VT84_20355	VT84_35650	VT84_18260,VT84_21805					VT84_02175									VT84_25320,VT84_02825	VT84_32030		VT84_34185,VT84_01335	VT84_26920	VT84_22720					VT84_34945		VT84_19845
[truncated: 70 more columns]
